# Supplementary material for: Efficient inference of homologs in large eukaryotic pan-proteomes
Source: BMC Bioinformatics. 2018 Sep 26;19:340. doi: 10.1186/s12859-018-2362-4 (PMC6158922; doi:10.1186/s12859-018-2362-4)
Supplement: Supplementary file 2 — Data description. (XLSX 52 kb) [file 12859_2018_2362_MOESM2_ESM.xlsx]

## Sheet: E.coli
	Strain	Scaffolds	Genes	Proteins	Modify Date	GenBank FTP
1	Sakai substr. RIMD 0509952	1	5401	5024	43075	ftp://ftp.ncbi.nlm.nih.gov/genomes/all/GCA/002/812/685/GCA_002812685.1_ASM281268v1
2	FDAARGOS_170	1	5449	5008	43126	ftp://ftp.ncbi.nlm.nih.gov/genomes/all/GCA/001/471/755/GCA_001471755.2_ASM147175v2
3	S17-13	1	5359	4987	43073	ftp://ftp.ncbi.nlm.nih.gov/genomes/all/GCA/002/804/345/GCA_002804345.1_ASM280434v1
4	BH100L substr. MG2017	1	5013	4824	43117	ftp://ftp.ncbi.nlm.nih.gov/genomes/all/GCA/002/887/715/GCA_002887715.1_ASM288771v1
5	ML35	1	5189	4782	43115	ftp://ftp.ncbi.nlm.nih.gov/genomes/all/GCA/002/879/975/GCA_002879975.1_ASM287997v1
6	DH5alpha	1	4984	4684	43125	ftp://ftp.ncbi.nlm.nih.gov/genomes/all/GCA/002/899/475/GCA_002899475.1_ASM289947v1
7	KSC9	1	5020	4675	43083	ftp://ftp.ncbi.nlm.nih.gov/genomes/all/GCA/002/163/655/GCA_002163655.1_ASM216365v1
8	SC516	1	4921	4486	43075	ftp://ftp.ncbi.nlm.nih.gov/genomes/all/GCA/002/812/545/GCA_002812545.1_ASM281254v1
9	KSC64	1	4852	4482	43083	ftp://ftp.ncbi.nlm.nih.gov/genomes/all/GCA/002/163/695/GCA_002163695.1_ASM216369v1
10	K-12 substr. MG1655	1	4793	4469	43063	ftp://ftp.ncbi.nlm.nih.gov/genomes/all/GCA/000/269/645/GCA_000269645.2_PB_Esch_coli_MG12655_V1
11	K-12 substr. MG1655	1	4810	4444	43091	ftp://ftp.ncbi.nlm.nih.gov/genomes/all/GCA/002/843/685/GCA_002843685.1_ASM284368v1
12	0	1	4775	4407	43036	ftp://ftp.ncbi.nlm.nih.gov/genomes/all/GCA/900/149/875/GCA_900149875.1_EPEC1
13	WG5	1	4657	4311	43047	ftp://ftp.ncbi.nlm.nih.gov/genomes/all/GCA/002/761/835/GCA_002761835.1_ASM276183v1
14	FRIK2533	2	6119	5647	43112	ftp://ftp.ncbi.nlm.nih.gov/genomes/all/GCA/001/651/945/GCA_001651945.2_ASM165194v2
15	FDAARGOS_292	2	5932	5480	43123	ftp://ftp.ncbi.nlm.nih.gov/genomes/all/GCA/002/206/405/GCA_002206405.2_ASM220640v2
16	16-9255	2	5837	5313	43091	ftp://ftp.ncbi.nlm.nih.gov/genomes/all/GCA/002/844/165/GCA_002844165.1_ASM284416v1
17	ExPEC XM	2	5701	5239	43091	ftp://ftp.ncbi.nlm.nih.gov/genomes/all/GCA/002/844/685/GCA_002844685.1_ASM284468v1
18	AR_0017	2	5381	4982	43066	ftp://ftp.ncbi.nlm.nih.gov/genomes/all/GCA/002/796/585/GCA_002796585.1_ASM279658v1
19	CFSAN002236	2	5211	4866	43024	ftp://ftp.ncbi.nlm.nih.gov/genomes/all/GCA/000/464/955/GCA_000464955.2_ASM46495v2
20	KSC207	2	5112	4821	43083	ftp://ftp.ncbi.nlm.nih.gov/genomes/all/GCA/002/163/955/GCA_002163955.1_ASM216395v1
21	IMT16316	2	5201	4796	43028	ftp://ftp.ncbi.nlm.nih.gov/genomes/all/GCA/002/587/005/GCA_002587005.1_ASM258700v1
22	Ec40	2	5257	4778	43114	ftp://ftp.ncbi.nlm.nih.gov/genomes/all/GCA/002/879/735/GCA_002879735.1_ASM287973v1
23	KSC1031	2	5001	4663	43083	ftp://ftp.ncbi.nlm.nih.gov/genomes/all/GCA/002/163/935/GCA_002163935.1_ASM216393v1
24	AR_0019	2	4839	4500	43066	ftp://ftp.ncbi.nlm.nih.gov/genomes/all/GCA/002/796/445/GCA_002796445.1_ASM279644v1
25	FDAARGOS_399	3	6061	5552	43026	ftp://ftp.ncbi.nlm.nih.gov/genomes/all/GCA/002/554/675/GCA_002554675.1_ASM255467v1
26	EC1825	3	5649	5432	43073	ftp://ftp.ncbi.nlm.nih.gov/genomes/all/GCA/002/806/795/GCA_002806795.1_ASM280679v1
27	MS8345	3	5509	5361	43090	ftp://ftp.ncbi.nlm.nih.gov/genomes/all/GCA/002/846/135/GCA_002846135.1_ASM284613v1
28	0	3	5562	5181	43054	ftp://ftp.ncbi.nlm.nih.gov/genomes/all/GCA/002/763/995/GCA_002763995.1_ASM276399v1
29	LS4	3	5562	5179	43054	ftp://ftp.ncbi.nlm.nih.gov/genomes/all/GCA/002/764/015/GCA_002764015.1_ASM276401v1
30	14EC007	3	5696	5132	43103	ftp://ftp.ncbi.nlm.nih.gov/genomes/all/GCA/002/855/415/GCA_002855415.1_ASM285541v1
31	BH100 substr. MG2014	3	5512	5043	43082	ftp://ftp.ncbi.nlm.nih.gov/genomes/all/GCA/002/763/515/GCA_002763515.2_ASM276351v2
32	CV839-06	3	5306	4975	43124	ftp://ftp.ncbi.nlm.nih.gov/genomes/all/GCA/002/893/905/GCA_002893905.2_ASM289390v2
33	14EC020	3	5370	4960	43103	ftp://ftp.ncbi.nlm.nih.gov/genomes/all/GCA/002/853/715/GCA_002853715.1_ASM285371v1
34	ECONIH6	3	5253	4846	43129	ftp://ftp.ncbi.nlm.nih.gov/genomes/all/GCA/002/903/125/GCA_002903125.1_ASM290312v1
35	RM7190	3	5026	4804	43033	ftp://ftp.ncbi.nlm.nih.gov/genomes/all/GCA/002/716/885/GCA_002716885.1_ASM271688v1
36	SCEC020007	3	5192	4801	43113	ftp://ftp.ncbi.nlm.nih.gov/genomes/all/GCA/002/870/165/GCA_002870165.1_ASM287016v1
37	AR_0014	3	5216	4798	43059	ftp://ftp.ncbi.nlm.nih.gov/genomes/all/GCA/002/787/315/GCA_002787315.1_ASM278731v1
38	FDAARGOS_398	4	6103	5577	43026	ftp://ftp.ncbi.nlm.nih.gov/genomes/all/GCA/002/554/475/GCA_002554475.1_ASM255447v1
39	14EC017	4	5851	5258	43103	ftp://ftp.ncbi.nlm.nih.gov/genomes/all/GCA/002/853/655/GCA_002853655.1_ASM285365v1
40	AR_0015	4	5643	5196	43059	ftp://ftp.ncbi.nlm.nih.gov/genomes/all/GCA/002/788/115/GCA_002788115.1_ASM278811v1
41	AR_0006	4	5589	5158	43059	ftp://ftp.ncbi.nlm.nih.gov/genomes/all/GCA/002/787/215/GCA_002787215.1_ASM278721v1
42	14EC001	4	5741	5129	43103	ftp://ftp.ncbi.nlm.nih.gov/genomes/all/GCA/002/855/325/GCA_002855325.1_ASM285532v1
43	CREC-629	4	5555	5049	43059	ftp://ftp.ncbi.nlm.nih.gov/genomes/all/GCA/002/787/545/GCA_002787545.1_ASM278754v1
44	0	4	5138	5028	43074	ftp://ftp.ncbi.nlm.nih.gov/genomes/all/GCA/900/184/875/GCA_900184875.1_Unitig
45	14EC047	4	5706	5016	43103	ftp://ftp.ncbi.nlm.nih.gov/genomes/all/GCA/002/853/965/GCA_002853965.1_ASM285396v1
46	FDAARGOS_437	4	5416	4973	43028	ftp://ftp.ncbi.nlm.nih.gov/genomes/all/GCA/002/588/135/GCA_002588135.1_ASM258813v1
47	CREC-532	4	5456	4949	43059	ftp://ftp.ncbi.nlm.nih.gov/genomes/all/GCA/002/786/655/GCA_002786655.1_ASM278665v1
48	AR_0011	4	5361	4913	43059	ftp://ftp.ncbi.nlm.nih.gov/genomes/all/GCA/002/788/295/GCA_002788295.1_ASM278829v1
49	CREC-544	4	5216	4869	43059	ftp://ftp.ncbi.nlm.nih.gov/genomes/all/GCA/002/787/645/GCA_002787645.1_ASM278764v1
50	UFU_EC98	4	5157	4809	43038	ftp://ftp.ncbi.nlm.nih.gov/genomes/all/GCA/002/736/085/GCA_002736085.1_ASM273608v1
51	FDAARGOS_400	5	6010	5515	43026	ftp://ftp.ncbi.nlm.nih.gov/genomes/all/GCA/002/554/325/GCA_002554325.1_ASM255432v1
52	TW14313	5	5683	5407	43073	ftp://ftp.ncbi.nlm.nih.gov/genomes/all/GCA/002/806/745/GCA_002806745.1_ASM280674v1
53	FDAARGOS_402	5	5828	5330	43026	ftp://ftp.ncbi.nlm.nih.gov/genomes/all/GCA/002/554/485/GCA_002554485.1_ASM255448v1
54	CREC-591	5	5773	5324	43059	ftp://ftp.ncbi.nlm.nih.gov/genomes/all/GCA/002/787/935/GCA_002787935.1_ASM278793v1
55	F5176C6	5	5801	5307	43054	ftp://ftp.ncbi.nlm.nih.gov/genomes/all/GCA/002/764/175/GCA_002764175.1_ASM276417v1
56	FDAARGOS_448	5	5688	5232	43028	ftp://ftp.ncbi.nlm.nih.gov/genomes/all/GCA/002/591/135/GCA_002591135.1_ASM259113v1
57	TB182A	5	5257	5032	43073	ftp://ftp.ncbi.nlm.nih.gov/genomes/all/GCA/002/806/825/GCA_002806825.1_ASM280682v1
58	FDAARGOS_441	5	5403	5001	43028	ftp://ftp.ncbi.nlm.nih.gov/genomes/all/GCA/002/588/125/GCA_002588125.1_ASM258812v1
59	ON2010	5	5421	4983	43062	ftp://ftp.ncbi.nlm.nih.gov/genomes/all/GCA/000/258/635/GCA_000258635.1_ASM25863v1
60	FDAARGOS_434	5	5223	4813	43033	ftp://ftp.ncbi.nlm.nih.gov/genomes/all/GCA/002/634/895/GCA_002634895.1_ASM263489v1
61	14EC029	6	5893	5429	43103	ftp://ftp.ncbi.nlm.nih.gov/genomes/all/GCA/002/853/805/GCA_002853805.1_ASM285380v1
62	90-9269	6	5497	4852	43054	ftp://ftp.ncbi.nlm.nih.gov/genomes/all/GCA/002/764/155/GCA_002764155.1_ASM276415v1
63	AMA1167	6	5116	4705	43073	ftp://ftp.ncbi.nlm.nih.gov/genomes/all/GCA/002/803/905/GCA_002803905.1_ASM280390v1
64	ON2011	7	5584	5117	43062	ftp://ftp.ncbi.nlm.nih.gov/genomes/all/GCA/000/258/615/GCA_000258615.1_ASM25861v1
65	SCEC020023	7	5253	4809	43124	ftp://ftp.ncbi.nlm.nih.gov/genomes/all/GCA/002/850/675/GCA_002850675.2_ASM285067v2
66	ECONIH5	8	6526	5910	43129	ftp://ftp.ncbi.nlm.nih.gov/genomes/all/GCA/002/903/105/GCA_002903105.1_ASM290310v1
67	14EC033	8	5541	4936	43103	ftp://ftp.ncbi.nlm.nih.gov/genomes/all/GCA/002/854/065/GCA_002854065.1_ASM285406v1
68	FDAARGOS_427	8	5250	4764	43028	ftp://ftp.ncbi.nlm.nih.gov/genomes/all/GCA/002/588/385/GCA_002588385.1_ASM258838v1
69	FDAARGOS_433	11	5414	4943	43028	ftp://ftp.ncbi.nlm.nih.gov/genomes/all/GCA/002/589/795/GCA_002589795.1_ASM258979v1
70	FDAARGOS_142	13	6080	5537	43123	ftp://ftp.ncbi.nlm.nih.gov/genomes/all/GCA/001/471/815/GCA_001471815.2_ASM147181v2
71	96.0497	13	5208	4854	43062	ftp://ftp.ncbi.nlm.nih.gov/genomes/all/GCA/000/215/185/GCA_000215185.2_ASM21518v2
72	LCT-EC001	17	5480	5014	43074	ftp://ftp.ncbi.nlm.nih.gov/genomes/all/GCA/002/024/905/GCA_002024905.2_ASM202490v2
73	2.4168	19	4960	4538	43062	ftp://ftp.ncbi.nlm.nih.gov/genomes/all/GCA/000/194/555/GCA_000194555.2_ASM19455v2
74	3.2608	22	5856	5383	43062	ftp://ftp.ncbi.nlm.nih.gov/genomes/all/GCA/000/215/205/GCA_000215205.2_ASM21520v2
75	FDAARGOS_56	22	5647	5108	43123	ftp://ftp.ncbi.nlm.nih.gov/genomes/all/GCA/001/188/105/GCA_001188105.2_ASM118810v2
76	NC101	27	5116	4795	43061	ftp://ftp.ncbi.nlm.nih.gov/genomes/all/GCA/000/179/795/GCA_000179795.1_ASM17979v1
77	1.2741	28	5985	5419	43062	ftp://ftp.ncbi.nlm.nih.gov/genomes/all/GCA/000/194/175/GCA_000194175.2_ASM19417v2
78	WV_060327	28	4856	4498	43061	ftp://ftp.ncbi.nlm.nih.gov/genomes/all/GCA/000/193/975/GCA_000193975.2_ASM19397v2
79	1.2264	31	5790	5352	43062	ftp://ftp.ncbi.nlm.nih.gov/genomes/all/GCA/000/194/415/GCA_000194415.2_ASM19441v2
80	5.0588	31	5228	4784	43062	ftp://ftp.ncbi.nlm.nih.gov/genomes/all/GCA/000/215/145/GCA_000215145.2_ASM21514v2
81	EC1212	32	5891	5418	43061	ftp://ftp.ncbi.nlm.nih.gov/genomes/all/GCA/000/193/955/GCA_000193955.2_ASM19395v2
82	Ec38	32	4979	4707	43122	ftp://ftp.ncbi.nlm.nih.gov/genomes/all/GCA/002/895/325/GCA_002895325.1_ASM289532v1
83	LCT-EC59	33	5326	4929	43062	ftp://ftp.ncbi.nlm.nih.gov/genomes/all/GCA/000/317/395/GCA_000317395.1_genome_assembly_of_LCT-EC59_strain_of_E.coli
84	97.0259	36	5401	4952	43062	ftp://ftp.ncbi.nlm.nih.gov/genomes/all/GCA/000/194/235/GCA_000194235.2_ASM19423v2
85	LCT-EC52	37	5332	4940	43063	ftp://ftp.ncbi.nlm.nih.gov/genomes/all/GCA/000/331/615/GCA_000331615.1_genome_assembly_of_LCT-EC52_strain_of_E.coli
86	LCT-EC106	37	5349	4931	43062	ftp://ftp.ncbi.nlm.nih.gov/genomes/all/GCA/000/259/695/GCA_000259695.1_ASM25969v1
87	K56-68	37	4885	4598	43074	ftp://ftp.ncbi.nlm.nih.gov/genomes/all/GCA/002/810/185/GCA_002810185.1_ASM281018v1
88	MOD1-EC5295	39	4623	4364	43021	ftp://ftp.ncbi.nlm.nih.gov/genomes/all/GCA/002/517/245/GCA_002517245.1_ASM251724v1
89	EC191	41	5208	4881	43020	ftp://ftp.ncbi.nlm.nih.gov/genomes/all/GCA/002/507/455/GCA_002507455.1_ASM250745v1
90	J53	42	4807	4478	43062	ftp://ftp.ncbi.nlm.nih.gov/genomes/all/GCA/000/258/865/GCA_000258865.1_ASM25886v1
91	ABU 1	43	4671	4423	43048	ftp://ftp.ncbi.nlm.nih.gov/genomes/all/GCA/002/761/675/GCA_002761675.1_ASM276167v1
92	H112180282	44	5720	5267	43061	ftp://ftp.ncbi.nlm.nih.gov/genomes/all/GCA/000/222/505/GCA_000222505.2_ASM22250v2
93	39_Esco_HA-DE	44	4869	4558	43031	ftp://ftp.ncbi.nlm.nih.gov/genomes/all/GCA/002/442/335/GCA_002442335.1_ASM244233v1
94	DEC2D	45	5437	4838	43062	ftp://ftp.ncbi.nlm.nih.gov/genomes/all/GCA/000/249/215/GCA_000249215.2_ASM24921v2
95	MOD1-EC5968	45	4790	4559	43025	ftp://ftp.ncbi.nlm.nih.gov/genomes/all/GCA/002/544/105/GCA_002544105.1_ASM254410v1
96	DEC11E	46	5486	4933	43062	ftp://ftp.ncbi.nlm.nih.gov/genomes/all/GCA/000/250/195/GCA_000250195.2_ASM25019v2
97	DEC5A	47	5658	5138	43062	ftp://ftp.ncbi.nlm.nih.gov/genomes/all/GCA/000/249/495/GCA_000249495.2_ASM24949v2
98	C342-62	47	5611	4949	43062	ftp://ftp.ncbi.nlm.nih.gov/genomes/all/GCA/000/268/205/GCA_000268205.1_ASM26820v1
99	MOD1-EC6413	47	4898	4624	43020	ftp://ftp.ncbi.nlm.nih.gov/genomes/all/GCA/002/486/075/GCA_002486075.1_ASM248607v1
100	DEC7D	48	5718	5128	43062	ftp://ftp.ncbi.nlm.nih.gov/genomes/all/GCA/000/249/755/GCA_000249755.2_ASM24975v2
101	DEC5E	49	6056	5418	43062	ftp://ftp.ncbi.nlm.nih.gov/genomes/all/GCA/000/249/575/GCA_000249575.2_ASM24957v2
102	97.0246	49	5991	5323	43062	ftp://ftp.ncbi.nlm.nih.gov/genomes/all/GCA/000/194/215/GCA_000194215.2_ASM19421v2
103	MOD1-EC6120	50	4889	4630	43024	ftp://ftp.ncbi.nlm.nih.gov/genomes/all/GCA/002/547/055/GCA_002547055.1_ASM254705v1
104	NCCP15658	51	5833	5345	43062	ftp://ftp.ncbi.nlm.nih.gov/genomes/all/GCA/000/260/475/GCA_000260475.1_NCCP15658v1.0
105	KTE109	52	4835	4561	43062	ftp://ftp.ncbi.nlm.nih.gov/genomes/all/GCA/000/326/185/GCA_000326185.1_Esch_coli_KTE109_V1
106	MOD1-EC5867	52	4816	4555	43025	ftp://ftp.ncbi.nlm.nih.gov/genomes/all/GCA/002/548/095/GCA_002548095.1_ASM254809v1
107	MOD1-EC6411	52	4841	4552	43020	ftp://ftp.ncbi.nlm.nih.gov/genomes/all/GCA/002/486/095/GCA_002486095.1_ASM248609v1
108	DEC6E	53	5420	4734	43062	ftp://ftp.ncbi.nlm.nih.gov/genomes/all/GCA/000/249/675/GCA_000249675.2_ASM24967v2
109	MOD1-EC6046	53	4927	4658	43025	ftp://ftp.ncbi.nlm.nih.gov/genomes/all/GCA/002/542/015/GCA_002542015.1_ASM254201v1
110	MOD1-EC5432	53	4941	4643	43021	ftp://ftp.ncbi.nlm.nih.gov/genomes/all/GCA/002/517/495/GCA_002517495.1_ASM251749v1
111	DEC5C	54	5630	5101	43062	ftp://ftp.ncbi.nlm.nih.gov/genomes/all/GCA/000/249/535/GCA_000249535.2_ASM24953v2
112	Ec37	54	5248	4925	43122	ftp://ftp.ncbi.nlm.nih.gov/genomes/all/GCA/002/895/365/GCA_002895365.1_ASM289536v1
113	K56-12	54	5145	4834	43074	ftp://ftp.ncbi.nlm.nih.gov/genomes/all/GCA/002/810/045/GCA_002810045.1_ASM281004v1
114	MOD1-EC6178	54	4921	4681	43024	ftp://ftp.ncbi.nlm.nih.gov/genomes/all/GCA/002/546/835/GCA_002546835.1_ASM254683v1
115	MOD1-EC6410	54	4834	4552	43020	ftp://ftp.ncbi.nlm.nih.gov/genomes/all/GCA/002/486/125/GCA_002486125.1_ASM248612v1
116	KTE150	55	5052	4769	43062	ftp://ftp.ncbi.nlm.nih.gov/genomes/all/GCA/000/326/725/GCA_000326725.1_Esch_coli_KTE150_V1
117	K56-78	55	4876	4581	43074	ftp://ftp.ncbi.nlm.nih.gov/genomes/all/GCA/002/810/135/GCA_002810135.1_ASM281013v1
118	12_Esco_HA-NL	55	4531	4243	43028	ftp://ftp.ncbi.nlm.nih.gov/genomes/all/GCA/002/573/255/GCA_002573255.1_ASM257325v1
119	28_Esco_HA-NL	56	4986	4687	43033	ftp://ftp.ncbi.nlm.nih.gov/genomes/all/GCA/002/631/375/GCA_002631375.1_ASM263137v1
120	MOD1-EC5951	56	4904	4648	43024	ftp://ftp.ncbi.nlm.nih.gov/genomes/all/GCA/002/544/515/GCA_002544515.1_ASM254451v1
121	MOD1-EC6889	56	4892	4606	43024	ftp://ftp.ncbi.nlm.nih.gov/genomes/all/GCA/002/519/905/GCA_002519905.1_ASM251990v1
122	cloneA_i1	56	4983	4453	43061	ftp://ftp.ncbi.nlm.nih.gov/genomes/all/GCA/000/233/675/GCA_000233675.2_ASM23367v2
123	1125	57	5980	5489	43061	ftp://ftp.ncbi.nlm.nih.gov/genomes/all/GCA/000/192/685/GCA_000192685.2_ASM19268v2
124	DEC7E	57	5376	4805	43062	ftp://ftp.ncbi.nlm.nih.gov/genomes/all/GCA/000/249/775/GCA_000249775.2_ASM24977v2
125	ETEC-2268	57	5075	4752	43020	ftp://ftp.ncbi.nlm.nih.gov/genomes/all/GCA/002/507/955/GCA_002507955.1_ASM250795v1
126	MOD1-EC6691	57	4964	4685	43022	ftp://ftp.ncbi.nlm.nih.gov/genomes/all/GCA/002/522/735/GCA_002522735.1_ASM252273v1
127	33_Esco_HA-NL	58	5179	4893	43031	ftp://ftp.ncbi.nlm.nih.gov/genomes/all/GCA/002/442/185/GCA_002442185.1_ASM244218v1
128	BM	59	5548	5044	43026	ftp://ftp.ncbi.nlm.nih.gov/genomes/all/GCA/001/010/165/GCA_001010165.1_ASM101016v1
129	JEONG-9592	59	4767	4470	43100	ftp://ftp.ncbi.nlm.nih.gov/genomes/all/GCA/002/849/195/GCA_002849195.1_ASM284919v1
130	DEC3A	61	5817	5189	43062	ftp://ftp.ncbi.nlm.nih.gov/genomes/all/GCA/000/249/255/GCA_000249255.2_ASM24925v2
131	MOD1-EC5758	61	5156	4893	43021	ftp://ftp.ncbi.nlm.nih.gov/genomes/all/GCA/002/518/335/GCA_002518335.1_ASM251833v1
132	MOD1-EC5861	61	4855	4557	43025	ftp://ftp.ncbi.nlm.nih.gov/genomes/all/GCA/002/548/255/GCA_002548255.1_ASM254825v1
133	KCJK6434	61	4771	4433	43083	ftp://ftp.ncbi.nlm.nih.gov/genomes/all/GCA/002/835/065/GCA_002835065.1_ASM283506v1
134	STEC 1270	62	5244	4941	43103	ftp://ftp.ncbi.nlm.nih.gov/genomes/all/GCA/001/606/555/GCA_001606555.1_ASM160655v1
135	MOD1-EC6025	62	5168	4822	43025	ftp://ftp.ncbi.nlm.nih.gov/genomes/all/GCA/002/542/435/GCA_002542435.1_ASM254243v1
136	MOD1-EC5197	62	5112	4800	43021	ftp://ftp.ncbi.nlm.nih.gov/genomes/all/GCA/002/517/085/GCA_002517085.1_ASM251708v1
137	MOD1-EC5820	62	4936	4655	43024	ftp://ftp.ncbi.nlm.nih.gov/genomes/all/GCA/002/549/145/GCA_002549145.1_ASM254914v1
138	MOD1-EC5183	62	4863	4616	43026	ftp://ftp.ncbi.nlm.nih.gov/genomes/all/GCA/002/474/855/GCA_002474855.1_ASM247485v1
139	DEC1A	63	5480	4872	43062	ftp://ftp.ncbi.nlm.nih.gov/genomes/all/GCA/000/249/055/GCA_000249055.2_ASM24905v2
140	K56-16	63	5117	4788	43074	ftp://ftp.ncbi.nlm.nih.gov/genomes/all/GCA/002/810/025/GCA_002810025.1_ASM281002v1
141	DEC7A	64	5541	4910	43062	ftp://ftp.ncbi.nlm.nih.gov/genomes/all/GCA/000/249/695/GCA_000249695.2_ASM24969v2
142	MOD1-EC6549	64	4903	4631	43020	ftp://ftp.ncbi.nlm.nih.gov/genomes/all/GCA/002/485/585/GCA_002485585.1_ASM248558v1
143	MOD1-EC5783	64	4803	4529	43024	ftp://ftp.ncbi.nlm.nih.gov/genomes/all/GCA/002/535/045/GCA_002535045.1_ASM253504v1
144	6_Esco_CA-NL	65	5180	4862	43028	ftp://ftp.ncbi.nlm.nih.gov/genomes/all/GCA/002/573/065/GCA_002573065.1_ASM257306v1
145	DEC9C	66	5546	5017	43062	ftp://ftp.ncbi.nlm.nih.gov/genomes/all/GCA/000/249/935/GCA_000249935.2_ASM24993v2
146	DEC1D	66	5583	4959	43062	ftp://ftp.ncbi.nlm.nih.gov/genomes/all/GCA/000/249/115/GCA_000249115.2_ASM24911v2
147	MOD1-EC6427	66	5195	4896	43021	ftp://ftp.ncbi.nlm.nih.gov/genomes/all/GCA/002/512/245/GCA_002512245.1_ASM251224v1
148	MOD1-EC6431	66	5186	4880	43020	ftp://ftp.ncbi.nlm.nih.gov/genomes/all/GCA/002/486/745/GCA_002486745.1_ASM248674v1
149	KTE133	66	5083	4740	43062	ftp://ftp.ncbi.nlm.nih.gov/genomes/all/GCA/000/326/305/GCA_000326305.1_Esch_coli_KTE133_V1
150	MOD1-EC6013	66	4760	4463	43024	ftp://ftp.ncbi.nlm.nih.gov/genomes/all/GCA/002/542/865/GCA_002542865.1_ASM254286v1
151	MOD1-EC6735	66	4626	4355	43022	ftp://ftp.ncbi.nlm.nih.gov/genomes/all/GCA/002/522/385/GCA_002522385.1_ASM252238v1
152	Ec-HUCA 3	67	5079	4806	43103	ftp://ftp.ncbi.nlm.nih.gov/genomes/all/GCA/002/855/655/GCA_002855655.1_ASM285565v1
153	MOD1-EC5892	67	5018	4725	43020	ftp://ftp.ncbi.nlm.nih.gov/genomes/all/GCA/002/486/375/GCA_002486375.1_ASM248637v1
154	MOD1-EC5921	67	4883	4605	43024	ftp://ftp.ncbi.nlm.nih.gov/genomes/all/GCA/002/534/845/GCA_002534845.1_ASM253484v1
155	MOD1-EC6161	68	5276	4953	43025	ftp://ftp.ncbi.nlm.nih.gov/genomes/all/GCA/002/535/275/GCA_002535275.1_ASM253527v1
156	MOD1-EC6244	68	5187	4836	43024	ftp://ftp.ncbi.nlm.nih.gov/genomes/all/GCA/002/535/085/GCA_002535085.1_ASM253508v1
157	SCI-07	68	5105	4768	43062	ftp://ftp.ncbi.nlm.nih.gov/genomes/all/GCA/000/252/805/GCA_000252805.2_ASM25280v2
158	33b_Esco_HA-NL	69	5187	4901	43033	ftp://ftp.ncbi.nlm.nih.gov/genomes/all/GCA/002/631/435/GCA_002631435.1_ASM263143v1
159	1044	70	5889	5436	43061	ftp://ftp.ncbi.nlm.nih.gov/genomes/all/GCA/000/192/665/GCA_000192665.2_ASM19266v2
160	MOD1-EC6054	70	5134	4841	43024	ftp://ftp.ncbi.nlm.nih.gov/genomes/all/GCA/002/537/735/GCA_002537735.1_ASM253773v1
161	MOD1-EC6055	70	5126	4838	43025	ftp://ftp.ncbi.nlm.nih.gov/genomes/all/GCA/002/541/735/GCA_002541735.1_ASM254173v1
162	MOD1-EC5915	70	5177	4778	43025	ftp://ftp.ncbi.nlm.nih.gov/genomes/all/GCA/002/534/895/GCA_002534895.1_ASM253489v1
163	MOD1-EC5964	70	4952	4639	43025	ftp://ftp.ncbi.nlm.nih.gov/genomes/all/GCA/002/544/275/GCA_002544275.1_ASM254427v1
164	MOD1-EC6991	70	4951	4633	43021	ftp://ftp.ncbi.nlm.nih.gov/genomes/all/GCA/002/518/525/GCA_002518525.1_ASM251852v1
165	SP-4	71	5096	4811	43114	ftp://ftp.ncbi.nlm.nih.gov/genomes/all/GCA/002/879/805/GCA_002879805.1_ASM287980v1
166	MOD1-EC6924	71	4974	4687	43021	ftp://ftp.ncbi.nlm.nih.gov/genomes/all/GCA/002/519/725/GCA_002519725.1_ASM251972v1
167	MOD1-EC6979	71	4930	4594	43021	ftp://ftp.ncbi.nlm.nih.gov/genomes/all/GCA/002/518/735/GCA_002518735.1_ASM251873v1
168	MS 107-1	72	5161	4749	43054	ftp://ftp.ncbi.nlm.nih.gov/genomes/all/GCA/000/179/175/GCA_000179175.1_ASM17917v1
169	P4	72	5048	4670	43062	ftp://ftp.ncbi.nlm.nih.gov/genomes/all/GCA/000/259/425/GCA_000259425.1_ASM25942v1
170	MOD1-EC6509	72	4909	4598	43021	ftp://ftp.ncbi.nlm.nih.gov/genomes/all/GCA/002/510/595/GCA_002510595.1_ASM251059v1
171	MOD1-EC5553	72	4830	4581	43021	ftp://ftp.ncbi.nlm.nih.gov/genomes/all/GCA/002/517/485/GCA_002517485.1_ASM251748v1
172	MOD1-EC5905	72	4817	4558	43019	ftp://ftp.ncbi.nlm.nih.gov/genomes/all/GCA/002/464/275/GCA_002464275.1_ASM246427v1
173	MOD1-EC6010	72	4700	4451	43025	ftp://ftp.ncbi.nlm.nih.gov/genomes/all/GCA/002/543/075/GCA_002543075.1_ASM254307v1
174	RN587/1	73	5410	4912	43061	ftp://ftp.ncbi.nlm.nih.gov/genomes/all/GCA/000/188/875/GCA_000188875.2_ASM18887v2
175	MOD1-EC6874	73	4746	4434	43021	ftp://ftp.ncbi.nlm.nih.gov/genomes/all/GCA/002/520/155/GCA_002520155.1_ASM252015v1
176	MOD1-EC5363	74	5204	4890	43026	ftp://ftp.ncbi.nlm.nih.gov/genomes/all/GCA/002/474/575/GCA_002474575.1_ASM247457v1
177	MOD1-EC287	74	4845	4613	43020	ftp://ftp.ncbi.nlm.nih.gov/genomes/all/GCA/002/469/415/GCA_002469415.1_ASM246941v1
178	MOD1-EC6203	74	4850	4556	43024	ftp://ftp.ncbi.nlm.nih.gov/genomes/all/GCA/002/535/155/GCA_002535155.1_ASM253515v1
179	MOD1-EC3802	74	4724	4469	43021	ftp://ftp.ncbi.nlm.nih.gov/genomes/all/GCA/002/516/075/GCA_002516075.1_ASM251607v1
180	PA22	75	5935	5341	43062	ftp://ftp.ncbi.nlm.nih.gov/genomes/all/GCA/000/267/085/GCA_000267085.1_ASM26708v1
181	MOD1-EC6848	75	5087	4798	43021	ftp://ftp.ncbi.nlm.nih.gov/genomes/all/GCA/002/520/605/GCA_002520605.1_ASM252060v1
182	WCHEC28	75	4963	4669	43063	ftp://ftp.ncbi.nlm.nih.gov/genomes/all/GCA/002/164/935/GCA_002164935.1_ASM216493v1
183	MOD1-EC5960	75	4873	4623	43025	ftp://ftp.ncbi.nlm.nih.gov/genomes/all/GCA/002/538/955/GCA_002538955.1_ASM253895v1
184	MOD1-EC888	75	4776	4504	43019	ftp://ftp.ncbi.nlm.nih.gov/genomes/all/GCA/002/465/165/GCA_002465165.1_ASM246516v1
185	12b_Esco_HA-NL	75	4531	4242	43028	ftp://ftp.ncbi.nlm.nih.gov/genomes/all/GCA/002/573/245/GCA_002573245.1_ASM257324v1
186	MOD1-EC6044	76	5225	4903	43025	ftp://ftp.ncbi.nlm.nih.gov/genomes/all/GCA/002/537/845/GCA_002537845.1_ASM253784v1
187	DEC14C	76	5439	4814	43062	ftp://ftp.ncbi.nlm.nih.gov/genomes/all/GCA/000/250/455/GCA_000250455.2_ASM25045v2
188	MOD1-EC6293	76	5045	4750	43021	ftp://ftp.ncbi.nlm.nih.gov/genomes/all/GCA/002/512/805/GCA_002512805.1_ASM251280v1
189	MOD1-EC5914	76	5071	4728	43024	ftp://ftp.ncbi.nlm.nih.gov/genomes/all/GCA/002/534/935/GCA_002534935.1_ASM253493v1
190	MOD1-EC5939	76	4885	4591	43024	ftp://ftp.ncbi.nlm.nih.gov/genomes/all/GCA/002/544/725/GCA_002544725.1_ASM254472v1
191	MOD1-EC6016	76	4822	4584	43024	ftp://ftp.ncbi.nlm.nih.gov/genomes/all/GCA/002/538/175/GCA_002538175.1_ASM253817v1
192	DEC2E	77	5607	4916	43062	ftp://ftp.ncbi.nlm.nih.gov/genomes/all/GCA/000/249/235/GCA_000249235.2_ASM24923v2
193	MOD1-EC5125	77	5227	4908	43020	ftp://ftp.ncbi.nlm.nih.gov/genomes/all/GCA/002/475/155/GCA_002475155.1_ASM247515v1
194	Ec-HUCA 4	78	5610	5272	43103	ftp://ftp.ncbi.nlm.nih.gov/genomes/all/GCA/002/855/715/GCA_002855715.1_ASM285571v1
195	ABU 84	78	5488	5092	43048	ftp://ftp.ncbi.nlm.nih.gov/genomes/all/GCA/002/761/685/GCA_002761685.1_ASM276168v1
196	MOD1-EC5971	78	5189	4873	43021	ftp://ftp.ncbi.nlm.nih.gov/genomes/all/GCA/002/514/425/GCA_002514425.1_ASM251442v1
197	MOD1-EC6529	78	5178	4859	43021	ftp://ftp.ncbi.nlm.nih.gov/genomes/all/GCA/002/510/435/GCA_002510435.1_ASM251043v1
198	MOD1-EC6186	78	5166	4854	43024	ftp://ftp.ncbi.nlm.nih.gov/genomes/all/GCA/002/544/965/GCA_002544965.1_ASM254496v1
199	MOD1-EC6453	78	4979	4638	43021	ftp://ftp.ncbi.nlm.nih.gov/genomes/all/GCA/002/510/715/GCA_002510715.1_ASM251071v1
200	MOD1-EC5825	78	4936	4634	43024	ftp://ftp.ncbi.nlm.nih.gov/genomes/all/GCA/002/548/945/GCA_002548945.1_ASM254894v1
201	MOD1-EC5853	78	4902	4608	43024	ftp://ftp.ncbi.nlm.nih.gov/genomes/all/GCA/002/548/445/GCA_002548445.1_ASM254844v1
202	MOD1-EC6261	78	4803	4554	43021	ftp://ftp.ncbi.nlm.nih.gov/genomes/all/GCA/002/512/905/GCA_002512905.1_ASM251290v1
203	23_Esco_HA-NL	79	5124	4783	43031	ftp://ftp.ncbi.nlm.nih.gov/genomes/all/GCA/002/442/005/GCA_002442005.1_ASM244200v1
204	DEC4D	80	5771	5115	43062	ftp://ftp.ncbi.nlm.nih.gov/genomes/all/GCA/000/249/435/GCA_000249435.2_ASM24943v2
205	MOD1-EC6294	80	5100	4774	43021	ftp://ftp.ncbi.nlm.nih.gov/genomes/all/GCA/002/511/615/GCA_002511615.1_ASM251161v1
206	MOD1-EC6847	80	4933	4677	43022	ftp://ftp.ncbi.nlm.nih.gov/genomes/all/GCA/002/520/645/GCA_002520645.1_ASM252064v1
207	ABU 91	81	5582	5175	43047	ftp://ftp.ncbi.nlm.nih.gov/genomes/all/GCA/002/761/605/GCA_002761605.1_ASM276160v1
208	DEC1C	81	5707	5054	43062	ftp://ftp.ncbi.nlm.nih.gov/genomes/all/GCA/000/249/095/GCA_000249095.2_ASM24909v2
209	MOD1-EC6121	81	5337	4975	43024	ftp://ftp.ncbi.nlm.nih.gov/genomes/all/GCA/002/537/485/GCA_002537485.1_ASM253748v1
210	EC192	81	5257	4901	43020	ftp://ftp.ncbi.nlm.nih.gov/genomes/all/GCA/002/507/485/GCA_002507485.1_ASM250748v1
211	MOD1-EC6930	81	5078	4760	43024	ftp://ftp.ncbi.nlm.nih.gov/genomes/all/GCA/002/519/595/GCA_002519595.1_ASM251959v1
212	OLC1105	81	5069	4617	43024	ftp://ftp.ncbi.nlm.nih.gov/genomes/all/GCA/002/531/415/GCA_002531415.1_ASM253141v1
213	MOD1-EC2820	81	4901	4603	43021	ftp://ftp.ncbi.nlm.nih.gov/genomes/all/GCA/002/516/165/GCA_002516165.1_ASM251616v1
214	KTE138	81	4797	4540	43062	ftp://ftp.ncbi.nlm.nih.gov/genomes/all/GCA/000/326/685/GCA_000326685.1_Esch_coli_KTE138_V1
215	MOD1-EC5016	81	4774	4523	43020	ftp://ftp.ncbi.nlm.nih.gov/genomes/all/GCA/002/475/555/GCA_002475555.1_ASM247555v1
216	46_Esco_HA-DE	82	5247	4874	43031	ftp://ftp.ncbi.nlm.nih.gov/genomes/all/GCA/002/442/405/GCA_002442405.1_ASM244240v1
217	42_Esco_HA-DE	82	5178	4856	43033	ftp://ftp.ncbi.nlm.nih.gov/genomes/all/GCA/002/631/495/GCA_002631495.1_ASM263149v1
218	MOD1-EC5790	82	5120	4833	43025	ftp://ftp.ncbi.nlm.nih.gov/genomes/all/GCA/002/549/715/GCA_002549715.1_ASM254971v1
219	30_Esco_HA-NL	82	5212	4810	43031	ftp://ftp.ncbi.nlm.nih.gov/genomes/all/GCA/002/442/095/GCA_002442095.1_ASM244209v1
220	MOD1-EC6439	82	5239	4806	43021	ftp://ftp.ncbi.nlm.nih.gov/genomes/all/GCA/002/512/195/GCA_002512195.1_ASM251219v1
221	MOD1-EC6891	82	4952	4634	43021	ftp://ftp.ncbi.nlm.nih.gov/genomes/all/GCA/002/519/875/GCA_002519875.1_ASM251987v1
222	MOD1-EC6419	82	4784	4533	43021	ftp://ftp.ncbi.nlm.nih.gov/genomes/all/GCA/002/510/845/GCA_002510845.1_ASM251084v1
223	USDA 5905	83	5857	5404	43056	ftp://ftp.ncbi.nlm.nih.gov/genomes/all/GCA/002/775/135/GCA_002775135.1_ASM277513v1
224	2362-75	83	5538	4975	43061	ftp://ftp.ncbi.nlm.nih.gov/genomes/all/GCA/000/183/005/GCA_000183005.2_ASM18300v1
225	MOD1-EC6426	83	5164	4804	43021	ftp://ftp.ncbi.nlm.nih.gov/genomes/all/GCA/002/513/625/GCA_002513625.1_ASM251362v1
226	MOD1-EC5918	83	5205	4801	43025	ftp://ftp.ncbi.nlm.nih.gov/genomes/all/GCA/002/534/875/GCA_002534875.1_ASM253487v1
227	MOD1-EC5992	83	5047	4758	43024	ftp://ftp.ncbi.nlm.nih.gov/genomes/all/GCA/002/543/545/GCA_002543545.1_ASM254354v1
228	MOD1-EC6971	83	4778	4511	43021	ftp://ftp.ncbi.nlm.nih.gov/genomes/all/GCA/002/518/875/GCA_002518875.1_ASM251887v1
229	99.0741	84	5842	5302	43063	ftp://ftp.ncbi.nlm.nih.gov/genomes/all/GCA/000/194/435/GCA_000194435.2_ASM19443v2
230	KTE179	84	5360	4988	43062	ftp://ftp.ncbi.nlm.nih.gov/genomes/all/GCA/000/326/485/GCA_000326485.1_Esch_coli_KTE179_V1
231	MOD1-EC5879	84	5205	4885	43024	ftp://ftp.ncbi.nlm.nih.gov/genomes/all/GCA/002/547/665/GCA_002547665.1_ASM254766v1
232	38_Esco_HA-DE	84	5062	4725	43033	ftp://ftp.ncbi.nlm.nih.gov/genomes/all/GCA/002/631/455/GCA_002631455.1_ASM263145v1
233	MOD1-EC5995	84	5078	4715	43025	ftp://ftp.ncbi.nlm.nih.gov/genomes/all/GCA/002/538/435/GCA_002538435.1_ASM253843v1
234	MOD1-EC5282	84	4991	4711	43021	ftp://ftp.ncbi.nlm.nih.gov/genomes/all/GCA/002/517/295/GCA_002517295.1_ASM251729v1
235	KTE97	84	4995	4685	43062	ftp://ftp.ncbi.nlm.nih.gov/genomes/all/GCA/000/326/545/GCA_000326545.1_Esch_coli_KTE97_V1
236	MOD1-EC6654	84	4754	4406	43020	ftp://ftp.ncbi.nlm.nih.gov/genomes/all/GCA/002/484/855/GCA_002484855.1_ASM248485v1
237	MOD1-EC6836	85	5094	4775	43022	ftp://ftp.ncbi.nlm.nih.gov/genomes/all/GCA/002/520/785/GCA_002520785.1_ASM252078v1
238	MOD1-EC6297	85	4982	4663	43021	ftp://ftp.ncbi.nlm.nih.gov/genomes/all/GCA/002/511/585/GCA_002511585.1_ASM251158v1
239	MOD1-EC5137	85	4781	4519	43020	ftp://ftp.ncbi.nlm.nih.gov/genomes/all/GCA/002/475/125/GCA_002475125.1_ASM247512v1
240	OK1180	86	6053	5396	43061	ftp://ftp.ncbi.nlm.nih.gov/genomes/all/GCA/000/188/835/GCA_000188835.2_ASM18883v2
241	ETEC-2267	86	5293	4870	43020	ftp://ftp.ncbi.nlm.nih.gov/genomes/all/GCA/002/507/985/GCA_002507985.1_ASM250798v1
242	MOD1-EC5983	86	5181	4859	43024	ftp://ftp.ncbi.nlm.nih.gov/genomes/all/GCA/002/543/855/GCA_002543855.1_ASM254385v1
243	20b_Esco_HA-NL	86	5075	4756	43028	ftp://ftp.ncbi.nlm.nih.gov/genomes/all/GCA/002/573/445/GCA_002573445.1_ASM257344v1
244	MOD1-EC6844	86	4929	4664	43022	ftp://ftp.ncbi.nlm.nih.gov/genomes/all/GCA/002/520/685/GCA_002520685.1_ASM252068v1
245	MOD1-EC6421	86	4839	4545	43021	ftp://ftp.ncbi.nlm.nih.gov/genomes/all/GCA/002/513/645/GCA_002513645.1_ASM251364v1
246	ABU 148	87	5383	4992	43048	ftp://ftp.ncbi.nlm.nih.gov/genomes/all/GCA/002/761/765/GCA_002761765.1_ASM276176v1
247	MOD1-EC5940	87	5399	4903	43025	ftp://ftp.ncbi.nlm.nih.gov/genomes/all/GCA/002/544/665/GCA_002544665.1_ASM254466v1
248	MOD1-EC5796	87	5189	4885	43024	ftp://ftp.ncbi.nlm.nih.gov/genomes/all/GCA/002/546/365/GCA_002546365.1_ASM254636v1
249	MOD1-EC6298	87	5235	4882	43021	ftp://ftp.ncbi.nlm.nih.gov/genomes/all/GCA/002/511/555/GCA_002511555.1_ASM251155v1
250	KTE113	87	5174	4783	43062	ftp://ftp.ncbi.nlm.nih.gov/genomes/all/GCA/000/326/585/GCA_000326585.1_Esch_coli_KTE113_V1
251	L12	87	5006	4675	43097	ftp://ftp.ncbi.nlm.nih.gov/genomes/all/GCA/002/848/325/GCA_002848325.1_ASM284832v1
252	MOD1-EC6837	87	4768	4528	43022	ftp://ftp.ncbi.nlm.nih.gov/genomes/all/GCA/002/520/805/GCA_002520805.1_ASM252080v1
253	MOD1-EC6251	87	4834	4526	43024	ftp://ftp.ncbi.nlm.nih.gov/genomes/all/GCA/002/546/475/GCA_002546475.1_ASM254647v1
254	MOD1-EC6834	88	5353	4979	43022	ftp://ftp.ncbi.nlm.nih.gov/genomes/all/GCA/002/520/825/GCA_002520825.1_ASM252082v1
255	W	88	5158	4886	43055	ftp://ftp.ncbi.nlm.nih.gov/genomes/all/GCA/000/147/755/GCA_000147755.2_ASM14775v1
256	MOD1-EC6263	88	4795	4528	43021	ftp://ftp.ncbi.nlm.nih.gov/genomes/all/GCA/002/514/325/GCA_002514325.1_ASM251432v1
257	MOD1-EC6742	88	4688	4409	43022	ftp://ftp.ncbi.nlm.nih.gov/genomes/all/GCA/002/522/315/GCA_002522315.1_ASM252231v1
258	STEC 2064	89	5689	5322	43103	ftp://ftp.ncbi.nlm.nih.gov/genomes/all/GCA/001/606/435/GCA_001606435.1_ASM160643v1
259	26_Esco_HA-NL	89	5361	5003	43035	ftp://ftp.ncbi.nlm.nih.gov/genomes/all/GCA/002/442/015/GCA_002442015.1_ASM244201v1
260	MOD1-EC6976	89	5300	5001	43021	ftp://ftp.ncbi.nlm.nih.gov/genomes/all/GCA/002/518/805/GCA_002518805.1_ASM251880v1
261	22_Esco_HA-NL	89	5294	4923	43031	ftp://ftp.ncbi.nlm.nih.gov/genomes/all/GCA/002/441/995/GCA_002441995.1_ASM244199v1
262	KTE176	89	5244	4852	43062	ftp://ftp.ncbi.nlm.nih.gov/genomes/all/GCA/000/326/465/GCA_000326465.1_Esch_coli_KTE176_V1
263	KTE232	89	4933	4587	43062	ftp://ftp.ncbi.nlm.nih.gov/genomes/all/GCA/000/326/825/GCA_000326825.1_Esch_coli_KTE232_V1
264	MOD1-EC6814	89	4733	4477	43022	ftp://ftp.ncbi.nlm.nih.gov/genomes/all/GCA/002/520/915/GCA_002520915.1_ASM252091v1
265	MOD1-EC6840	89	4678	4389	43022	ftp://ftp.ncbi.nlm.nih.gov/genomes/all/GCA/002/520/745/GCA_002520745.1_ASM252074v1
266	MOD1-EC6167	90	5022	4704	43025	ftp://ftp.ncbi.nlm.nih.gov/genomes/all/GCA/002/535/895/GCA_002535895.1_ASM253589v1
267	MOD1-EC6692	91	5294	4942	43022	ftp://ftp.ncbi.nlm.nih.gov/genomes/all/GCA/002/522/715/GCA_002522715.1_ASM252271v1
268	MOD1-EC6893	91	5271	4930	43021	ftp://ftp.ncbi.nlm.nih.gov/genomes/all/GCA/002/519/835/GCA_002519835.1_ASM251983v1
269	KTE90	91	5181	4822	43062	ftp://ftp.ncbi.nlm.nih.gov/genomes/all/GCA/000/326/645/GCA_000326645.1_Esch_coli_KTE90_V1
270	101-1	91	5350	4804	43054	ftp://ftp.ncbi.nlm.nih.gov/genomes/all/GCA/000/168/095/GCA_000168095.1_ASM16809v1
271	KCJK7979	91	4969	4654	43062	ftp://ftp.ncbi.nlm.nih.gov/genomes/all/GCA/002/795/065/GCA_002795065.1_ASM279506v1
272	KCJK7980	91	4962	4650	43062	ftp://ftp.ncbi.nlm.nih.gov/genomes/all/GCA/002/794/895/GCA_002794895.1_ASM279489v1
273	MOD1-EC6164	91	4918	4641	43024	ftp://ftp.ncbi.nlm.nih.gov/genomes/all/GCA/002/537/165/GCA_002537165.1_ASM253716v1
274	MOD1-EC6069	91	4910	4628	43025	ftp://ftp.ncbi.nlm.nih.gov/genomes/all/GCA/002/541/405/GCA_002541405.1_ASM254140v1
275	MOD1-EC5770	91	4845	4589	43021	ftp://ftp.ncbi.nlm.nih.gov/genomes/all/GCA/002/518/165/GCA_002518165.1_ASM251816v1
276	MOD1-EC5941	92	5235	4897	43024	ftp://ftp.ncbi.nlm.nih.gov/genomes/all/GCA/002/544/635/GCA_002544635.1_ASM254463v1
277	K56-44	92	5226	4864	43112	ftp://ftp.ncbi.nlm.nih.gov/genomes/all/GCA/002/810/105/GCA_002810105.1_ASM281010v1
278	41_Esco_HA-DE	92	5073	4720	43033	ftp://ftp.ncbi.nlm.nih.gov/genomes/all/GCA/002/631/485/GCA_002631485.1_ASM263148v1
279	KTE166	92	5069	4689	43063	ftp://ftp.ncbi.nlm.nih.gov/genomes/all/GCA/000/326/765/GCA_000326765.1_Esch_coli_KTE166_V1
280	KTE145	92	5050	4687	43062	ftp://ftp.ncbi.nlm.nih.gov/genomes/all/GCA/000/326/705/GCA_000326705.1_Esch_coli_KTE145_V1
281	GB788	92	4792	4459	43117	ftp://ftp.ncbi.nlm.nih.gov/genomes/all/GCA/002/887/535/GCA_002887535.1_ASM288753v1
282	MOD1-EC6269	92	4719	4399	43020	ftp://ftp.ncbi.nlm.nih.gov/genomes/all/GCA/002/487/145/GCA_002487145.1_ASM248714v1
283	MOD1-EC6372	92	4690	4360	43021	ftp://ftp.ncbi.nlm.nih.gov/genomes/all/GCA/002/517/765/GCA_002517765.1_ASM251776v1
284	NCCP15657	93	5332	4950	43062	ftp://ftp.ncbi.nlm.nih.gov/genomes/all/GCA/000/258/785/GCA_000258785.1_EscCol1.0
285	MOD1-EC6641	93	5214	4890	43020	ftp://ftp.ncbi.nlm.nih.gov/genomes/all/GCA/002/485/025/GCA_002485025.1_ASM248502v1
286	K091	93	5200	4783	43052	ftp://ftp.ncbi.nlm.nih.gov/genomes/all/GCA/002/510/125/GCA_002510125.1_ASM251012v1
287	MOD1-EC5925	93	5112	4751	43025	ftp://ftp.ncbi.nlm.nih.gov/genomes/all/GCA/002/534/785/GCA_002534785.1_ASM253478v1
288	MOD1-EC6177	93	4940	4678	43025	ftp://ftp.ncbi.nlm.nih.gov/genomes/all/GCA/002/535/215/GCA_002535215.1_ASM253521v1
289	K56-50	93	5029	4672	43112	ftp://ftp.ncbi.nlm.nih.gov/genomes/all/GCA/002/810/165/GCA_002810165.1_ASM281016v1
290	MOD1-EC5980	93	4968	4643	43021	ftp://ftp.ncbi.nlm.nih.gov/genomes/all/GCA/002/514/355/GCA_002514355.1_ASM251435v1
291	MOD1-EC5049	93	4893	4603	43020	ftp://ftp.ncbi.nlm.nih.gov/genomes/all/GCA/002/475/355/GCA_002475355.1_ASM247535v1
292	MOD1-EC6760	94	5354	5011	43022	ftp://ftp.ncbi.nlm.nih.gov/genomes/all/GCA/002/522/105/GCA_002522105.1_ASM252210v1
293	MOD1-EC6391	94	4975	4664	43021	ftp://ftp.ncbi.nlm.nih.gov/genomes/all/GCA/002/513/845/GCA_002513845.1_ASM251384v1
294	KTE117	94	4924	4613	43062	ftp://ftp.ncbi.nlm.nih.gov/genomes/all/GCA/000/326/205/GCA_000326205.1_Esch_coli_KTE117_V1
295	MOD1-EC6043	94	4782	4541	43025	ftp://ftp.ncbi.nlm.nih.gov/genomes/all/GCA/002/542/055/GCA_002542055.1_ASM254205v1
296	MOD1-EC6446	95	5051	4696	43021	ftp://ftp.ncbi.nlm.nih.gov/genomes/all/GCA/002/512/165/GCA_002512165.1_ASM251216v1
297	MOD1-EC5894	95	4976	4672	43024	ftp://ftp.ncbi.nlm.nih.gov/genomes/all/GCA/002/547/485/GCA_002547485.1_ASM254748v1
298	MOD1-EC6215	95	4912	4561	43025	ftp://ftp.ncbi.nlm.nih.gov/genomes/all/GCA/002/536/975/GCA_002536975.1_ASM253697v1
299	MOD1-EC6923	95	4794	4485	43021	ftp://ftp.ncbi.nlm.nih.gov/genomes/all/GCA/002/519/745/GCA_002519745.1_ASM251974v1
300	MOD1-EC5916	96	5403	4998	43025	ftp://ftp.ncbi.nlm.nih.gov/genomes/all/GCA/002/534/905/GCA_002534905.1_ASM253490v1
301	KTE168	96	5265	4888	43062	ftp://ftp.ncbi.nlm.nih.gov/genomes/all/GCA/000/326/445/GCA_000326445.1_Esch_coli_KTE168_V1
302	ABU 123	96	5120	4796	43047	ftp://ftp.ncbi.nlm.nih.gov/genomes/all/GCA/002/761/625/GCA_002761625.1_ASM276162v1
303	MOD1-EC6896	96	5018	4717	43024	ftp://ftp.ncbi.nlm.nih.gov/genomes/all/GCA/002/519/795/GCA_002519795.1_ASM251979v1
304	MOD1-EC6433	96	4873	4595	43020	ftp://ftp.ncbi.nlm.nih.gov/genomes/all/GCA/002/486/825/GCA_002486825.1_ASM248682v1
305	MOD1-EC6037	96	4843	4589	43024	ftp://ftp.ncbi.nlm.nih.gov/genomes/all/GCA/002/542/185/GCA_002542185.1_ASM254218v1
306	MOD1-EC6034	96	4770	4525	43025	ftp://ftp.ncbi.nlm.nih.gov/genomes/all/GCA/002/542/255/GCA_002542255.1_ASM254225v1
307	XH140A	96	4557	4266	43055	ftp://ftp.ncbi.nlm.nih.gov/genomes/all/GCA/000/226/585/GCA_000226585.1_ASM22658v1
308	13_Esco_HA-NL	97	5236	4896	43028	ftp://ftp.ncbi.nlm.nih.gov/genomes/all/GCA/002/573/265/GCA_002573265.1_ASM257326v1
309	MOD1-EC902	97	5175	4859	43019	ftp://ftp.ncbi.nlm.nih.gov/genomes/all/GCA/002/465/045/GCA_002465045.1_ASM246504v1
310	N51980	97	5156	4803	43024	ftp://ftp.ncbi.nlm.nih.gov/genomes/all/GCA/002/530/685/GCA_002530685.1_ASM253068v1
311	MOD1-EC6262	97	5045	4743	43021	ftp://ftp.ncbi.nlm.nih.gov/genomes/all/GCA/002/512/885/GCA_002512885.1_ASM251288v1
312	MOD1-EC5993	97	5044	4711	43025	ftp://ftp.ncbi.nlm.nih.gov/genomes/all/GCA/002/543/425/GCA_002543425.1_ASM254342v1
313	MOD1-EC5007	97	4948	4643	43020	ftp://ftp.ncbi.nlm.nih.gov/genomes/all/GCA/002/475/635/GCA_002475635.1_ASM247563v1
314	MOD1-EC5890	97	4905	4624	43024	ftp://ftp.ncbi.nlm.nih.gov/genomes/all/GCA/002/547/455/GCA_002547455.1_ASM254745v1
315	MOD1-EC6745	97	4855	4547	43022	ftp://ftp.ncbi.nlm.nih.gov/genomes/all/GCA/002/522/245/GCA_002522245.1_ASM252224v1
316	MOD1-EC6476	98	5027	4725	43020	ftp://ftp.ncbi.nlm.nih.gov/genomes/all/GCA/002/485/695/GCA_002485695.1_ASM248569v1
317	MOD1-EC6108	98	4949	4696	43024	ftp://ftp.ncbi.nlm.nih.gov/genomes/all/GCA/002/536/475/GCA_002536475.1_ASM253647v1
318	MOD1-EC6802	98	4973	4660	43022	ftp://ftp.ncbi.nlm.nih.gov/genomes/all/GCA/002/521/055/GCA_002521055.1_ASM252105v1
319	MOD1-EC6981	98	4883	4576	43021	ftp://ftp.ncbi.nlm.nih.gov/genomes/all/GCA/002/518/725/GCA_002518725.1_ASM251872v1
320	MOD1-EC3803	98	4669	4310	43021	ftp://ftp.ncbi.nlm.nih.gov/genomes/all/GCA/002/516/065/GCA_002516065.1_ASM251606v1
321	MOD1-EC6417	98	4508	4222	43021	ftp://ftp.ncbi.nlm.nih.gov/genomes/all/GCA/002/513/655/GCA_002513655.1_ASM251365v1
322	KTE163	99	5214	4853	43062	ftp://ftp.ncbi.nlm.nih.gov/genomes/all/GCA/000/326/425/GCA_000326425.1_Esch_coli_KTE163_V1
323	MOD1-EC6887	99	5181	4849	43024	ftp://ftp.ncbi.nlm.nih.gov/genomes/all/GCA/002/519/935/GCA_002519935.1_ASM251993v1
324	KTE137	99	5210	4840	43062	ftp://ftp.ncbi.nlm.nih.gov/genomes/all/GCA/000/326/325/GCA_000326325.1_Esch_coli_KTE137_V1
325	KTE105	99	5138	4835	43062	ftp://ftp.ncbi.nlm.nih.gov/genomes/all/GCA/000/326/145/GCA_000326145.1_Esch_coli_KTE105_V1
326	KTE153	99	5142	4759	43062	ftp://ftp.ncbi.nlm.nih.gov/genomes/all/GCA/000/326/385/GCA_000326385.1_Esch_coli_KTE153_V1
327	MOD1-EC6429	99	4989	4680	43021	ftp://ftp.ncbi.nlm.nih.gov/genomes/all/GCA/002/512/215/GCA_002512215.1_ASM251221v1
328	MOD1-EC5771	99	4861	4585	43021	ftp://ftp.ncbi.nlm.nih.gov/genomes/all/GCA/002/518/145/GCA_002518145.1_ASM251814v1
329	MOD1-EC6936	99	4853	4558	43021	ftp://ftp.ncbi.nlm.nih.gov/genomes/all/GCA/002/519/535/GCA_002519535.1_ASM251953v1
330	MOD1-EC904	100	5373	5069	43019	ftp://ftp.ncbi.nlm.nih.gov/genomes/all/GCA/002/465/025/GCA_002465025.1_ASM246502v1
331	MOD1-EC6422	100	5287	4940	43021	ftp://ftp.ncbi.nlm.nih.gov/genomes/all/GCA/002/512/295/GCA_002512295.1_ASM251229v1
332	MOD1-EC5860	100	5242	4892	43025	ftp://ftp.ncbi.nlm.nih.gov/genomes/all/GCA/002/548/265/GCA_002548265.1_ASM254826v1
333	MOD1-EC6334	100	5050	4772	43021	ftp://ftp.ncbi.nlm.nih.gov/genomes/all/GCA/002/512/685/GCA_002512685.1_ASM251268v1
334	KTE131	100	5145	4755	43062	ftp://ftp.ncbi.nlm.nih.gov/genomes/all/GCA/000/326/285/GCA_000326285.1_Esch_coli_KTE131_V1
335	MOD1-EC6443	100	4919	4609	43021	ftp://ftp.ncbi.nlm.nih.gov/genomes/all/GCA/002/513/495/GCA_002513495.1_ASM251349v1
336	MOD1-EC6766	100	4871	4585	43022	ftp://ftp.ncbi.nlm.nih.gov/genomes/all/GCA/002/522/025/GCA_002522025.1_ASM252202v1
337	MOD1-EC6945	100	4776	4515	43021	ftp://ftp.ncbi.nlm.nih.gov/genomes/all/GCA/002/519/345/GCA_002519345.1_ASM251934v1
338	MOD1-EC5959	100	4788	4467	43025	ftp://ftp.ncbi.nlm.nih.gov/genomes/all/GCA/002/544/265/GCA_002544265.1_ASM254426v1
339	Ec-HUCA 1	101	5466	5115	43103	ftp://ftp.ncbi.nlm.nih.gov/genomes/all/GCA/002/855/675/GCA_002855675.1_ASM285567v1
340	K56-2	101	5347	4985	43071	ftp://ftp.ncbi.nlm.nih.gov/genomes/all/GCA/002/803/475/GCA_002803475.1_ASM280347v1
341	ECBSI31-SJH	101	5392	4980	43045	ftp://ftp.ncbi.nlm.nih.gov/genomes/all/GCA/002/749/835/GCA_002749835.1_ASM274983v1
342	MOD1-EC6361	101	5160	4833	43021	ftp://ftp.ncbi.nlm.nih.gov/genomes/all/GCA/002/512/515/GCA_002512515.1_ASM251251v1
343	MOD1-EC2548	101	5154	4831	43021	ftp://ftp.ncbi.nlm.nih.gov/genomes/all/GCA/002/515/265/GCA_002515265.1_ASM251526v1
344	MOD1-EC6438	101	5250	4809	43021	ftp://ftp.ncbi.nlm.nih.gov/genomes/all/GCA/002/510/785/GCA_002510785.1_ASM251078v1
345	MOD1-EC5864	101	5041	4781	43025	ftp://ftp.ncbi.nlm.nih.gov/genomes/all/GCA/002/548/005/GCA_002548005.1_ASM254800v1
346	MOD1-EC6299	101	5053	4718	43021	ftp://ftp.ncbi.nlm.nih.gov/genomes/all/GCA/002/512/785/GCA_002512785.1_ASM251278v1
347	MOD1-EC6833	101	4959	4667	43022	ftp://ftp.ncbi.nlm.nih.gov/genomes/all/GCA/002/520/835/GCA_002520835.1_ASM252083v1
348	MOD1-EC5844	101	4933	4628	43020	ftp://ftp.ncbi.nlm.nih.gov/genomes/all/GCA/002/486/405/GCA_002486405.1_ASM248640v1
349	MOD1-EC6327	101	4847	4575	43021	ftp://ftp.ncbi.nlm.nih.gov/genomes/all/GCA/002/514/185/GCA_002514185.1_ASM251418v1
350	K56-75	102	5354	5073	43074	ftp://ftp.ncbi.nlm.nih.gov/genomes/all/GCA/002/810/125/GCA_002810125.1_ASM281012v1
351	MOD1-EC5135	102	5246	4963	43021	ftp://ftp.ncbi.nlm.nih.gov/genomes/all/GCA/002/516/485/GCA_002516485.1_ASM251648v1
352	MOD1-EC5953	102	5312	4958	43025	ftp://ftp.ncbi.nlm.nih.gov/genomes/all/GCA/002/539/255/GCA_002539255.1_ASM253925v1
353	MOD1-EC6465	102	5220	4909	43020	ftp://ftp.ncbi.nlm.nih.gov/genomes/all/GCA/002/485/795/GCA_002485795.1_ASM248579v1
354	MOD1-EC5759	102	5168	4851	43020	ftp://ftp.ncbi.nlm.nih.gov/genomes/all/GCA/002/473/565/GCA_002473565.1_ASM247356v1
355	MOD1-EC6165	102	5145	4822	43024	ftp://ftp.ncbi.nlm.nih.gov/genomes/all/GCA/002/537/155/GCA_002537155.1_ASM253715v1
356	MOD1-EC6259	102	5110	4780	43024	ftp://ftp.ncbi.nlm.nih.gov/genomes/all/GCA/002/546/435/GCA_002546435.1_ASM254643v1
357	MOD1-EC5840	102	4984	4690	43024	ftp://ftp.ncbi.nlm.nih.gov/genomes/all/GCA/002/546/275/GCA_002546275.1_ASM254627v1
358	MOD1-EC6835	102	4976	4687	43022	ftp://ftp.ncbi.nlm.nih.gov/genomes/all/GCA/002/520/815/GCA_002520815.1_ASM252081v1
359	MOD1-EC6784	102	4906	4663	43022	ftp://ftp.ncbi.nlm.nih.gov/genomes/all/GCA/002/521/105/GCA_002521105.1_ASM252110v1
360	MOD1-EC5164	102	5008	4655	43021	ftp://ftp.ncbi.nlm.nih.gov/genomes/all/GCA/002/516/795/GCA_002516795.1_ASM251679v1
361	MOD1-EC6481	102	4851	4537	43021	ftp://ftp.ncbi.nlm.nih.gov/genomes/all/GCA/002/512/105/GCA_002512105.1_ASM251210v1
362	MOD1-EC6012	103	5270	4924	43024	ftp://ftp.ncbi.nlm.nih.gov/genomes/all/GCA/002/543/065/GCA_002543065.1_ASM254306v1
363	MOD1-EC5214	103	5177	4811	43021	ftp://ftp.ncbi.nlm.nih.gov/genomes/all/GCA/002/517/035/GCA_002517035.1_ASM251703v1
364	MOD1-EC6953	103	5080	4797	43024	ftp://ftp.ncbi.nlm.nih.gov/genomes/all/GCA/002/519/205/GCA_002519205.1_ASM251920v1
365	MOD1-EC6806	103	5012	4737	43022	ftp://ftp.ncbi.nlm.nih.gov/genomes/all/GCA/002/520/975/GCA_002520975.1_ASM252097v1
366	MOD1-EC6058	103	5021	4710	43024	ftp://ftp.ncbi.nlm.nih.gov/genomes/all/GCA/002/545/315/GCA_002545315.1_ASM254531v1
367	MOD1-EC6045	103	4974	4702	43021	ftp://ftp.ncbi.nlm.nih.gov/genomes/all/GCA/002/514/395/GCA_002514395.1_ASM251439v1
368	MOD1-EC6741	103	4936	4662	43022	ftp://ftp.ncbi.nlm.nih.gov/genomes/all/GCA/002/522/305/GCA_002522305.1_ASM252230v1
369	MOD1-EC6686	103	4776	4482	43022	ftp://ftp.ncbi.nlm.nih.gov/genomes/all/GCA/002/522/815/GCA_002522815.1_ASM252281v1
370	MOD1-EC6676	104	5090	4798	43020	ftp://ftp.ncbi.nlm.nih.gov/genomes/all/GCA/002/484/465/GCA_002484465.1_ASM248446v1
371	KTE88	104	5131	4742	43062	ftp://ftp.ncbi.nlm.nih.gov/genomes/all/GCA/000/326/625/GCA_000326625.1_Esch_coli_KTE88_V1
372	MOD1-EC5148	104	5000	4657	43020	ftp://ftp.ncbi.nlm.nih.gov/genomes/all/GCA/002/475/055/GCA_002475055.1_ASM247505v1
373	MOD1-EC6666	104	4896	4570	43020	ftp://ftp.ncbi.nlm.nih.gov/genomes/all/GCA/002/484/635/GCA_002484635.1_ASM248463v1
374	MOD1-EC6405	104	4900	4494	43020	ftp://ftp.ncbi.nlm.nih.gov/genomes/all/GCA/002/486/165/GCA_002486165.1_ASM248616v1
375	MOD1-EC6227	104	4784	4428	43024	ftp://ftp.ncbi.nlm.nih.gov/genomes/all/GCA/002/535/625/GCA_002535625.1_ASM253562v1
376	KCJK6388	105	5097	4820	43076	ftp://ftp.ncbi.nlm.nih.gov/genomes/all/GCA/002/810/895/GCA_002810895.1_ASM281089v1
377	MOD1-EC6932	105	5050	4695	43021	ftp://ftp.ncbi.nlm.nih.gov/genomes/all/GCA/002/519/575/GCA_002519575.1_ASM251957v1
378	19_Esco_HA-NL	105	5050	4692	43028	ftp://ftp.ncbi.nlm.nih.gov/genomes/all/GCA/002/573/555/GCA_002573555.1_ASM257355v1
379	KCJK7981	105	4965	4649	43062	ftp://ftp.ncbi.nlm.nih.gov/genomes/all/GCA/002/794/925/GCA_002794925.1_ASM279492v1
380	MOD1-EC5991	105	4949	4606	43024	ftp://ftp.ncbi.nlm.nih.gov/genomes/all/GCA/002/543/575/GCA_002543575.1_ASM254357v1
381	MOD1-EC5919	105	4878	4487	43025	ftp://ftp.ncbi.nlm.nih.gov/genomes/all/GCA/002/534/825/GCA_002534825.1_ASM253482v1
382	MOD1-EC6798	105	4774	4482	43022	ftp://ftp.ncbi.nlm.nih.gov/genomes/all/GCA/002/521/675/GCA_002521675.1_ASM252167v1
383	MOD1-EC6956	105	4820	4465	43021	ftp://ftp.ncbi.nlm.nih.gov/genomes/all/GCA/002/519/165/GCA_002519165.1_ASM251916v1
384	MOD1-EC5943	105	4718	4388	43025	ftp://ftp.ncbi.nlm.nih.gov/genomes/all/GCA/002/539/895/GCA_002539895.1_ASM253989v1
385	ABU 9	106	5476	5038	43048	ftp://ftp.ncbi.nlm.nih.gov/genomes/all/GCA/002/761/595/GCA_002761595.1_ASM276159v1
386	MOD1-EC5124	106	5355	5024	43020	ftp://ftp.ncbi.nlm.nih.gov/genomes/all/GCA/002/475/175/GCA_002475175.1_ASM247517v1
387	HPC-781	106	5238	4937	43103	ftp://ftp.ncbi.nlm.nih.gov/genomes/all/GCA/002/265/505/GCA_002265505.2_ASM226550v2
388	MOD1-EC6671	106	5240	4903	43020	ftp://ftp.ncbi.nlm.nih.gov/genomes/all/GCA/002/484/565/GCA_002484565.1_ASM248456v1
389	KCJ3816	106	5161	4829	43020	ftp://ftp.ncbi.nlm.nih.gov/genomes/all/GCA/002/508/195/GCA_002508195.1_ASM250819v1
390	MOD1-EC6398	106	5042	4710	43021	ftp://ftp.ncbi.nlm.nih.gov/genomes/all/GCA/002/513/785/GCA_002513785.1_ASM251378v1
391	MOD1-EC5158	106	4973	4702	43021	ftp://ftp.ncbi.nlm.nih.gov/genomes/all/GCA/002/516/825/GCA_002516825.1_ASM251682v1
392	MOD1-EC6292	106	5011	4696	43021	ftp://ftp.ncbi.nlm.nih.gov/genomes/all/GCA/002/514/195/GCA_002514195.1_ASM251419v1
393	MOD1-EC6967	106	4923	4584	43021	ftp://ftp.ncbi.nlm.nih.gov/genomes/all/GCA/002/518/955/GCA_002518955.1_ASM251895v1
394	2_Esco_CA-NL	107	5549	5134	43028	ftp://ftp.ncbi.nlm.nih.gov/genomes/all/GCA/002/573/025/GCA_002573025.1_ASM257302v1
395	MOD1-EC6628	107	5362	5004	43020	ftp://ftp.ncbi.nlm.nih.gov/genomes/all/GCA/002/485/245/GCA_002485245.1_ASM248524v1
396	MOD1-EC6883	107	5289	4942	43021	ftp://ftp.ncbi.nlm.nih.gov/genomes/all/GCA/002/520/015/GCA_002520015.1_ASM252001v1
397	MOD1-EC6068	107	5070	4769	43024	ftp://ftp.ncbi.nlm.nih.gov/genomes/all/GCA/002/541/435/GCA_002541435.1_ASM254143v1
398	MOD1-EC6702	107	5045	4654	43022	ftp://ftp.ncbi.nlm.nih.gov/genomes/all/GCA/002/522/625/GCA_002522625.1_ASM252262v1
399	MOD1-EC6348	107	4904	4587	43021	ftp://ftp.ncbi.nlm.nih.gov/genomes/all/GCA/002/512/605/GCA_002512605.1_ASM251260v1
400	9_Esco_CA-NL	107	4892	4545	43028	ftp://ftp.ncbi.nlm.nih.gov/genomes/all/GCA/002/573/175/GCA_002573175.1_ASM257317v1
401	MOD1-EC5798	107	4852	4531	43024	ftp://ftp.ncbi.nlm.nih.gov/genomes/all/GCA/002/546/345/GCA_002546345.1_ASM254634v1
402	G58-1	107	5114	4530	43061	ftp://ftp.ncbi.nlm.nih.gov/genomes/all/GCA/000/225/165/GCA_000225165.2_ASM22516v2
403	ECU32	107	4632	4384	43110	ftp://ftp.ncbi.nlm.nih.gov/genomes/all/GCA/002/872/235/GCA_002872235.1_ASM287223v1
404	ECG015	107	4525	4249	43110	ftp://ftp.ncbi.nlm.nih.gov/genomes/all/GCA/002/872/175/GCA_002872175.1_ASM287217v1
405	37_Esco_HA-DE	108	5588	5178	43031	ftp://ftp.ncbi.nlm.nih.gov/genomes/all/GCA/002/442/325/GCA_002442325.1_ASM244232v1
406	MOD1-EC6185	108	5523	5139	43025	ftp://ftp.ncbi.nlm.nih.gov/genomes/all/GCA/002/546/815/GCA_002546815.1_ASM254681v1
407	N44807	108	5263	4887	43024	ftp://ftp.ncbi.nlm.nih.gov/genomes/all/GCA/002/530/715/GCA_002530715.1_ASM253071v1
408	MOD1-EC6462	108	5223	4852	43020	ftp://ftp.ncbi.nlm.nih.gov/genomes/all/GCA/002/485/825/GCA_002485825.1_ASM248582v1
409	KTE95	108	5209	4849	43062	ftp://ftp.ncbi.nlm.nih.gov/genomes/all/GCA/000/326/845/GCA_000326845.1_Esch_coli_KTE95_V1
410	MOD1-EC5883	108	5130	4822	43024	ftp://ftp.ncbi.nlm.nih.gov/genomes/all/GCA/002/545/455/GCA_002545455.1_ASM254545v1
411	ABU 106	108	5208	4784	43047	ftp://ftp.ncbi.nlm.nih.gov/genomes/all/GCA/002/761/615/GCA_002761615.1_ASM276161v1
412	MOD1-EC5936	108	5128	4781	43021	ftp://ftp.ncbi.nlm.nih.gov/genomes/all/GCA/002/514/465/GCA_002514465.1_ASM251446v1
413	MOD1-EC3860	108	5086	4773	43021	ftp://ftp.ncbi.nlm.nih.gov/genomes/all/GCA/002/515/905/GCA_002515905.1_ASM251590v1
414	MOD1-EC6706	108	5055	4760	43022	ftp://ftp.ncbi.nlm.nih.gov/genomes/all/GCA/002/522/525/GCA_002522525.1_ASM252252v1
415	MOD1-EC6642	108	5148	4746	43020	ftp://ftp.ncbi.nlm.nih.gov/genomes/all/GCA/002/485/015/GCA_002485015.1_ASM248501v1
416	XH001	108	5036	4694	43061	ftp://ftp.ncbi.nlm.nih.gov/genomes/all/GCA/000/224/395/GCA_000224395.2_ASM22439v2
417	KTE139	108	5060	4657	43062	ftp://ftp.ncbi.nlm.nih.gov/genomes/all/GCA/000/326/345/GCA_000326345.1_Esch_coli_KTE139_V1
418	MOD1-EC5819	108	4875	4551	43025	ftp://ftp.ncbi.nlm.nih.gov/genomes/all/GCA/002/549/355/GCA_002549355.1_ASM254935v1
419	MOD1-EC6264	108	4811	4531	43021	ftp://ftp.ncbi.nlm.nih.gov/genomes/all/GCA/002/511/675/GCA_002511675.1_ASM251167v1
420	4.0522	109	6395	5754	43062	ftp://ftp.ncbi.nlm.nih.gov/genomes/all/GCA/000/194/335/GCA_000194335.2_ASM19433v2
421	25_Esco_HA-NL	109	5530	5148	43031	ftp://ftp.ncbi.nlm.nih.gov/genomes/all/GCA/002/442/025/GCA_002442025.1_ASM244202v1
422	PA2	109	5556	5084	43063	ftp://ftp.ncbi.nlm.nih.gov/genomes/all/GCA/000/335/355/GCA_000335355.2_ASM33535v2
423	MOD1-EC6963	109	5303	5009	43021	ftp://ftp.ncbi.nlm.nih.gov/genomes/all/GCA/002/519/005/GCA_002519005.1_ASM251900v1
424	MOD1-EC6151	109	5215	4894	43025	ftp://ftp.ncbi.nlm.nih.gov/genomes/all/GCA/002/535/305/GCA_002535305.1_ASM253530v1
425	MOD1-EC6197	109	5133	4746	43024	ftp://ftp.ncbi.nlm.nih.gov/genomes/all/GCA/002/535/765/GCA_002535765.1_ASM253576v1
426	MOD1-EC5947	109	5022	4657	43025	ftp://ftp.ncbi.nlm.nih.gov/genomes/all/GCA/002/539/495/GCA_002539495.1_ASM253949v1
427	MOD1-EC5942	110	5307	4978	43025	ftp://ftp.ncbi.nlm.nih.gov/genomes/all/GCA/002/544/545/GCA_002544545.1_ASM254454v1
428	ST-131:E058	110	5382	4941	43054	ftp://ftp.ncbi.nlm.nih.gov/genomes/all/GCA/002/528/895/GCA_002528895.1_ASM252889v1
429	MOD1-EC6418	110	5141	4787	43021	ftp://ftp.ncbi.nlm.nih.gov/genomes/all/GCA/002/512/315/GCA_002512315.1_ASM251231v1
430	KTE160	110	5156	4787	43062	ftp://ftp.ncbi.nlm.nih.gov/genomes/all/GCA/000/326/405/GCA_000326405.1_Esch_coli_KTE160_V1
431	MOD1-EC5978	110	5035	4768	43025	ftp://ftp.ncbi.nlm.nih.gov/genomes/all/GCA/002/538/775/GCA_002538775.1_ASM253877v1
432	MOD1-EC5077	110	4996	4710	43020	ftp://ftp.ncbi.nlm.nih.gov/genomes/all/GCA/002/474/455/GCA_002474455.1_ASM247445v1
433	STEC 2174	111	5812	5412	43103	ftp://ftp.ncbi.nlm.nih.gov/genomes/all/GCA/001/606/675/GCA_001606675.1_ASM160667v1
434	EC193	111	5579	5169	43020	ftp://ftp.ncbi.nlm.nih.gov/genomes/all/GCA/002/507/495/GCA_002507495.1_ASM250749v1
435	MOD1-EC665	111	5388	5037	43020	ftp://ftp.ncbi.nlm.nih.gov/genomes/all/GCA/002/469/425/GCA_002469425.1_ASM246942v1
436	KCJK6392	111	5106	4864	43074	ftp://ftp.ncbi.nlm.nih.gov/genomes/all/GCA/002/810/905/GCA_002810905.1_ASM281090v1
437	MOD1-EC5823	111	5169	4837	43024	ftp://ftp.ncbi.nlm.nih.gov/genomes/all/GCA/002/549/115/GCA_002549115.1_ASM254911v1
438	MOD1-EC6401	111	5131	4806	43021	ftp://ftp.ncbi.nlm.nih.gov/genomes/all/GCA/002/513/715/GCA_002513715.1_ASM251371v1
439	MOD1-EC5146	111	5071	4798	43021	ftp://ftp.ncbi.nlm.nih.gov/genomes/all/GCA/002/516/665/GCA_002516665.1_ASM251666v1
440	KTE174	111	5155	4785	43062	ftp://ftp.ncbi.nlm.nih.gov/genomes/all/GCA/000/326/605/GCA_000326605.1_Esch_coli_KTE174_V1
441	MOD1-EC6843	111	5093	4772	43022	ftp://ftp.ncbi.nlm.nih.gov/genomes/all/GCA/002/520/715/GCA_002520715.1_ASM252071v1
442	MOD1-EC6673	111	5019	4736	43020	ftp://ftp.ncbi.nlm.nih.gov/genomes/all/GCA/002/484/535/GCA_002484535.1_ASM248453v1
443	MOD1-EC6992	111	4999	4721	43021	ftp://ftp.ncbi.nlm.nih.gov/genomes/all/GCA/002/518/475/GCA_002518475.1_ASM251847v1
444	MOD1-EC5891	111	4850	4544	43024	ftp://ftp.ncbi.nlm.nih.gov/genomes/all/GCA/002/547/475/GCA_002547475.1_ASM254747v1
445	MOD1-EC6781	111	4833	4519	43022	ftp://ftp.ncbi.nlm.nih.gov/genomes/all/GCA/002/521/135/GCA_002521135.1_ASM252113v1
446	MOD1-EC6703	111	4773	4462	43022	ftp://ftp.ncbi.nlm.nih.gov/genomes/all/GCA/002/522/585/GCA_002522585.1_ASM252258v1
447	K56-70	112	5504	5142	43074	ftp://ftp.ncbi.nlm.nih.gov/genomes/all/GCA/002/810/085/GCA_002810085.1_ASM281008v1
448	KTE180	112	5377	4996	43062	ftp://ftp.ncbi.nlm.nih.gov/genomes/all/GCA/000/326/805/GCA_000326805.1_Esch_coli_KTE180_V1
449	ETEC-2269	112	5398	4979	43020	ftp://ftp.ncbi.nlm.nih.gov/genomes/all/GCA/002/507/975/GCA_002507975.1_ASM250797v1
450	MOD1-EC6839	112	5093	4812	43022	ftp://ftp.ncbi.nlm.nih.gov/genomes/all/GCA/002/520/755/GCA_002520755.1_ASM252075v1
451	MOD1-EC6237	112	5101	4750	43025	ftp://ftp.ncbi.nlm.nih.gov/genomes/all/GCA/002/544/845/GCA_002544845.1_ASM254484v1
452	MOD1-EC5279	112	5050	4744	43026	ftp://ftp.ncbi.nlm.nih.gov/genomes/all/GCA/002/474/755/GCA_002474755.1_ASM247475v1
453	MOD1-EC6537	113	5215	4822	43020	ftp://ftp.ncbi.nlm.nih.gov/genomes/all/GCA/002/485/605/GCA_002485605.1_ASM248560v1
454	MOD1-EC6785	113	5141	4819	43022	ftp://ftp.ncbi.nlm.nih.gov/genomes/all/GCA/002/521/825/GCA_002521825.1_ASM252182v1
455	24_Esco_HA-NL	113	4986	4637	43033	ftp://ftp.ncbi.nlm.nih.gov/genomes/all/GCA/002/631/365/GCA_002631365.1_ASM263136v1
456	MOD1-EC6968	113	4867	4576	43021	ftp://ftp.ncbi.nlm.nih.gov/genomes/all/GCA/002/518/945/GCA_002518945.1_ASM251894v1
457	MOD1-EC6399	113	4960	4557	43021	ftp://ftp.ncbi.nlm.nih.gov/genomes/all/GCA/002/510/885/GCA_002510885.1_ASM251088v1
458	MOD1-EC5839	114	5456	5134	43025	ftp://ftp.ncbi.nlm.nih.gov/genomes/all/GCA/002/548/675/GCA_002548675.1_ASM254867v1
459	KTE177	114	5306	4944	43062	ftp://ftp.ncbi.nlm.nih.gov/genomes/all/GCA/000/326/785/GCA_000326785.1_Esch_coli_KTE177_V1
460	40_Esco_HA-DE	114	5134	4778	43031	ftp://ftp.ncbi.nlm.nih.gov/genomes/all/GCA/002/442/365/GCA_002442365.1_ASM244236v1
461	WCHEC32	114	5162	4764	43063	ftp://ftp.ncbi.nlm.nih.gov/genomes/all/GCA/002/164/865/GCA_002164865.1_ASM216486v1
462	MOD1-EC6635	114	5185	4743	43020	ftp://ftp.ncbi.nlm.nih.gov/genomes/all/GCA/002/485/115/GCA_002485115.1_ASM248511v1
463	MOD1-EC3801	114	4860	4567	43021	ftp://ftp.ncbi.nlm.nih.gov/genomes/all/GCA/002/516/105/GCA_002516105.1_ASM251610v1
464	MOD1-EC6736	115	5343	4979	43022	ftp://ftp.ncbi.nlm.nih.gov/genomes/all/GCA/002/522/355/GCA_002522355.1_ASM252235v1
465	MOD1-EC5913	115	5353	4925	43024	ftp://ftp.ncbi.nlm.nih.gov/genomes/all/GCA/002/534/965/GCA_002534965.1_ASM253496v1
466	MOD1-EC6432	115	5257	4921	43020	ftp://ftp.ncbi.nlm.nih.gov/genomes/all/GCA/002/486/055/GCA_002486055.1_ASM248605v1
467	MOD1-EC5805	115	5166	4820	43021	ftp://ftp.ncbi.nlm.nih.gov/genomes/all/GCA/002/517/945/GCA_002517945.1_ASM251794v1
468	MOD1-EC5824	115	5172	4808	43025	ftp://ftp.ncbi.nlm.nih.gov/genomes/all/GCA/002/549/105/GCA_002549105.1_ASM254910v1
469	MOD1-EC2773	115	5066	4776	43020	ftp://ftp.ncbi.nlm.nih.gov/genomes/all/GCA/002/476/345/GCA_002476345.1_ASM247634v1
470	MOD1-EC5159	115	5037	4771	43020	ftp://ftp.ncbi.nlm.nih.gov/genomes/all/GCA/002/474/955/GCA_002474955.1_ASM247495v1
471	MOD1-EC6948	115	4965	4648	43021	ftp://ftp.ncbi.nlm.nih.gov/genomes/all/GCA/002/519/275/GCA_002519275.1_ASM251927v1
472	MOD1-EC6311	115	4977	4610	43020	ftp://ftp.ncbi.nlm.nih.gov/genomes/all/GCA/002/486/185/GCA_002486185.1_ASM248618v1
473	MOD1-EC5927	115	4913	4582	43020	ftp://ftp.ncbi.nlm.nih.gov/genomes/all/GCA/002/487/305/GCA_002487305.1_ASM248730v1
474	MOD1-EC6326	115	4802	4561	43021	ftp://ftp.ncbi.nlm.nih.gov/genomes/all/GCA/002/511/405/GCA_002511405.1_ASM251140v1
475	17_Esco_HA-NL	116	5626	5201	43028	ftp://ftp.ncbi.nlm.nih.gov/genomes/all/GCA/002/573/375/GCA_002573375.1_ASM257337v1
476	1_Esco_CA-NL	116	5498	5109	43028	ftp://ftp.ncbi.nlm.nih.gov/genomes/all/GCA/002/573/015/GCA_002573015.1_ASM257301v1
477	MOD1-EC6526	116	5373	4979	43020	ftp://ftp.ncbi.nlm.nih.gov/genomes/all/GCA/002/485/655/GCA_002485655.1_ASM248565v1
478	MOD1-EC6047	116	5189	4869	43025	ftp://ftp.ncbi.nlm.nih.gov/genomes/all/GCA/002/541/935/GCA_002541935.1_ASM254193v1
479	MOD1-EC6674	116	5043	4753	43020	ftp://ftp.ncbi.nlm.nih.gov/genomes/all/GCA/002/484/515/GCA_002484515.1_ASM248451v1
480	WCHEC1606	116	5093	4703	43063	ftp://ftp.ncbi.nlm.nih.gov/genomes/all/GCA/002/154/075/GCA_002154075.1_ASM215407v1
481	MOD1-EC5859	116	4981	4629	43024	ftp://ftp.ncbi.nlm.nih.gov/genomes/all/GCA/002/548/305/GCA_002548305.1_ASM254830v1
482	MOD1-EC5806	116	4946	4582	43020	ftp://ftp.ncbi.nlm.nih.gov/genomes/all/GCA/002/486/495/GCA_002486495.1_ASM248649v1
483	MOD1-EC5140	117	5291	4954	43020	ftp://ftp.ncbi.nlm.nih.gov/genomes/all/GCA/002/475/085/GCA_002475085.1_ASM247508v1
484	MOD1-EC5982	117	5311	4938	43025	ftp://ftp.ncbi.nlm.nih.gov/genomes/all/GCA/002/538/635/GCA_002538635.1_ASM253863v1
485	MOD1-EC6070	117	5276	4909	43024	ftp://ftp.ncbi.nlm.nih.gov/genomes/all/GCA/002/541/415/GCA_002541415.1_ASM254141v1
486	AD30	117	5302	4901	43062	ftp://ftp.ncbi.nlm.nih.gov/genomes/all/GCA/000/304/255/GCA_000304255.1_ECAD30.1
487	MOD1-EC3854	117	5176	4854	43021	ftp://ftp.ncbi.nlm.nih.gov/genomes/all/GCA/002/515/985/GCA_002515985.1_ASM251598v1
488	MOD1-EC6288	117	5205	4835	43021	ftp://ftp.ncbi.nlm.nih.gov/genomes/all/GCA/002/514/255/GCA_002514255.1_ASM251425v1
489	MOD1-EC6926	117	5155	4792	43024	ftp://ftp.ncbi.nlm.nih.gov/genomes/all/GCA/002/519/675/GCA_002519675.1_ASM251967v1
490	MOD1-EC6533	117	5083	4724	43021	ftp://ftp.ncbi.nlm.nih.gov/genomes/all/GCA/002/513/075/GCA_002513075.1_ASM251307v1
491	MOD1-EC6871	117	4937	4668	43021	ftp://ftp.ncbi.nlm.nih.gov/genomes/all/GCA/002/520/225/GCA_002520225.1_ASM252022v1
492	MOD1-EC6752	117	4936	4596	43022	ftp://ftp.ncbi.nlm.nih.gov/genomes/all/GCA/002/521/305/GCA_002521305.1_ASM252130v1
493	MOD1-EC6424	118	5469	5057	43021	ftp://ftp.ncbi.nlm.nih.gov/genomes/all/GCA/002/512/275/GCA_002512275.1_ASM251227v1
494	MOD1-EC6090	118	5282	4936	43024	ftp://ftp.ncbi.nlm.nih.gov/genomes/all/GCA/002/547/155/GCA_002547155.1_ASM254715v1
495	MOD1-EC6695	118	5214	4888	43022	ftp://ftp.ncbi.nlm.nih.gov/genomes/all/GCA/002/521/585/GCA_002521585.1_ASM252158v1
496	MOD1-EC6146	118	5083	4779	43025	ftp://ftp.ncbi.nlm.nih.gov/genomes/all/GCA/002/535/335/GCA_002535335.1_ASM253533v1
497	MOD1-EC6128	118	5113	4738	43024	ftp://ftp.ncbi.nlm.nih.gov/genomes/all/GCA/002/537/395/GCA_002537395.1_ASM253739v1
498	MOD1-EC6313	118	5045	4715	43020	ftp://ftp.ncbi.nlm.nih.gov/genomes/all/GCA/002/486/855/GCA_002486855.1_ASM248685v1
499	MOD1-EC6938	118	4978	4683	43024	ftp://ftp.ncbi.nlm.nih.gov/genomes/all/GCA/002/519/495/GCA_002519495.1_ASM251949v1
500	MOD1-EC6941	118	5029	4682	43024	ftp://ftp.ncbi.nlm.nih.gov/genomes/all/GCA/002/519/425/GCA_002519425.1_ASM251942v1
501	MOD1-EC6898	118	4956	4596	43021	ftp://ftp.ncbi.nlm.nih.gov/genomes/all/GCA/002/519/755/GCA_002519755.1_ASM251975v1
502	MOD1-EC6626	118	4897	4560	43020	ftp://ftp.ncbi.nlm.nih.gov/genomes/all/GCA/002/485/295/GCA_002485295.1_ASM248529v1
503	11_Esco_CA-NL	119	5622	5241	43028	ftp://ftp.ncbi.nlm.nih.gov/genomes/all/GCA/002/573/205/GCA_002573205.1_ASM257320v1
504	16_Esco_HA-NL	119	5471	5118	43028	ftp://ftp.ncbi.nlm.nih.gov/genomes/all/GCA/002/573/325/GCA_002573325.1_ASM257332v1
505	F11	119	5407	4936	43054	ftp://ftp.ncbi.nlm.nih.gov/genomes/all/GCA/000/167/835/GCA_000167835.1_ASM16783v1
506	MOD1-EC5874	119	5229	4864	43024	ftp://ftp.ncbi.nlm.nih.gov/genomes/all/GCA/002/545/635/GCA_002545635.1_ASM254563v1
507	MOD1-EC6955	119	5162	4826	43021	ftp://ftp.ncbi.nlm.nih.gov/genomes/all/GCA/002/519/185/GCA_002519185.1_ASM251918v1
508	MOD1-EC6434	119	5140	4764	43020	ftp://ftp.ncbi.nlm.nih.gov/genomes/all/GCA/002/486/805/GCA_002486805.1_ASM248680v1
509	Cp6Salp8	120	5395	5053	43131	ftp://ftp.ncbi.nlm.nih.gov/genomes/all/GCA/002/911/315/GCA_002911315.1_ASM291131v1
510	CD2-a	120	5275	4968	43038	ftp://ftp.ncbi.nlm.nih.gov/genomes/all/GCA/002/734/205/GCA_002734205.1_ASM273420v1
511	MOD1-EC6423	120	5246	4920	43021	ftp://ftp.ncbi.nlm.nih.gov/genomes/all/GCA/002/510/815/GCA_002510815.1_ASM251081v1
512	MOD1-EC6425	120	5235	4906	43021	ftp://ftp.ncbi.nlm.nih.gov/genomes/all/GCA/002/512/255/GCA_002512255.1_ASM251225v1
513	MOD1-EC6649	120	5108	4773	43020	ftp://ftp.ncbi.nlm.nih.gov/genomes/all/GCA/002/484/965/GCA_002484965.1_ASM248496v1
514	MOD1-EC6015	120	5080	4731	43025	ftp://ftp.ncbi.nlm.nih.gov/genomes/all/GCA/002/542/825/GCA_002542825.1_ASM254282v1
515	MOD1-EC6000	120	5022	4691	43024	ftp://ftp.ncbi.nlm.nih.gov/genomes/all/GCA/002/543/325/GCA_002543325.1_ASM254332v1
516	MOD1-EC6134	120	4948	4671	43024	ftp://ftp.ncbi.nlm.nih.gov/genomes/all/GCA/002/536/305/GCA_002536305.1_ASM253630v1
517	MOD1-EC5931	120	4946	4592	43024	ftp://ftp.ncbi.nlm.nih.gov/genomes/all/GCA/002/534/745/GCA_002534745.1_ASM253474v1
518	MOD1-EC5810	120	4925	4583	43021	ftp://ftp.ncbi.nlm.nih.gov/genomes/all/GCA/002/517/905/GCA_002517905.1_ASM251790v1
519	MOD1-EC5277	121	5245	4894	43021	ftp://ftp.ncbi.nlm.nih.gov/genomes/all/GCA/002/516/935/GCA_002516935.1_ASM251693v1
520	MOD1-EC6290	121	5211	4838	43021	ftp://ftp.ncbi.nlm.nih.gov/genomes/all/GCA/002/514/265/GCA_002514265.1_ASM251426v1
521	MOD1-EC6515	121	5070	4791	43021	ftp://ftp.ncbi.nlm.nih.gov/genomes/all/GCA/002/513/195/GCA_002513195.1_ASM251319v1
522	MOD1-EC6056	121	5030	4710	43025	ftp://ftp.ncbi.nlm.nih.gov/genomes/all/GCA/002/541/635/GCA_002541635.1_ASM254163v1
523	MOD1-EC6925	121	5004	4638	43024	ftp://ftp.ncbi.nlm.nih.gov/genomes/all/GCA/002/519/705/GCA_002519705.1_ASM251970v1
524	MOD1-EC6048	121	4907	4605	43025	ftp://ftp.ncbi.nlm.nih.gov/genomes/all/GCA/002/541/895/GCA_002541895.1_ASM254189v1
525	MOD1-EC6455	121	4922	4598	43020	ftp://ftp.ncbi.nlm.nih.gov/genomes/all/GCA/002/485/915/GCA_002485915.1_ASM248591v1
526	PA8	122	5603	5134	43063	ftp://ftp.ncbi.nlm.nih.gov/genomes/all/GCA/000/335/455/GCA_000335455.2_ASM33545v2
527	MOD1-EC6990	122	5245	4916	43021	ftp://ftp.ncbi.nlm.nih.gov/genomes/all/GCA/002/518/545/GCA_002518545.1_ASM251854v1
528	MOD1-EC6731	122	5215	4907	43022	ftp://ftp.ncbi.nlm.nih.gov/genomes/all/GCA/002/521/465/GCA_002521465.1_ASM252146v1
529	KTE94	122	5296	4886	43062	ftp://ftp.ncbi.nlm.nih.gov/genomes/all/GCA/000/326/525/GCA_000326525.1_Esch_coli_KTE94_V1
530	MOD1-EC5362	122	5215	4870	43026	ftp://ftp.ncbi.nlm.nih.gov/genomes/all/GCA/002/474/605/GCA_002474605.1_ASM247460v1
531	MOD1-EC6623	122	5165	4848	43020	ftp://ftp.ncbi.nlm.nih.gov/genomes/all/GCA/002/485/305/GCA_002485305.1_ASM248530v1
532	KTE99	122	5243	4848	43062	ftp://ftp.ncbi.nlm.nih.gov/genomes/all/GCA/000/326/665/GCA_000326665.1_Esch_coli_KTE99_V1
533	ECPET13	122	5133	4821	43131	ftp://ftp.ncbi.nlm.nih.gov/genomes/all/GCA/002/909/525/GCA_002909525.1_ASM290952v1
534	WCHEC5	122	5201	4806	43063	ftp://ftp.ncbi.nlm.nih.gov/genomes/all/GCA/002/165/005/GCA_002165005.1_ASM216500v1
535	E-124-4	122	5129	4770	43061	ftp://ftp.ncbi.nlm.nih.gov/genomes/all/GCA/002/776/495/GCA_002776495.1_ASM277649v1
536	MOD1-EC6314	122	4996	4731	43020	ftp://ftp.ncbi.nlm.nih.gov/genomes/all/GCA/002/486/845/GCA_002486845.1_ASM248684v1
537	MOD1-EC5903	122	4862	4537	43025	ftp://ftp.ncbi.nlm.nih.gov/genomes/all/GCA/002/534/995/GCA_002534995.1_ASM253499v1
538	MOD1-EC6079	122	4782	4518	43024	ftp://ftp.ncbi.nlm.nih.gov/genomes/all/GCA/002/547/165/GCA_002547165.1_ASM254716v1
539	MOD1-EC6944	122	4780	4510	43021	ftp://ftp.ncbi.nlm.nih.gov/genomes/all/GCA/002/519/355/GCA_002519355.1_ASM251935v1
540	MOD1-EC6193	123	5206	4874	43024	ftp://ftp.ncbi.nlm.nih.gov/genomes/all/GCA/002/546/805/GCA_002546805.1_ASM254680v1
541	MOD1-EC6171	123	5041	4764	43024	ftp://ftp.ncbi.nlm.nih.gov/genomes/all/GCA/002/537/035/GCA_002537035.1_ASM253703v1
542	WCHEC26	123	5059	4667	43063	ftp://ftp.ncbi.nlm.nih.gov/genomes/all/GCA/002/164/975/GCA_002164975.1_ASM216497v1
543	MOD1-EC6683	123	4919	4555	43022	ftp://ftp.ncbi.nlm.nih.gov/genomes/all/GCA/002/522/895/GCA_002522895.1_ASM252289v1
544	KCJK6898	123	4741	4454	43083	ftp://ftp.ncbi.nlm.nih.gov/genomes/all/GCA/002/837/455/GCA_002837455.1_ASM283745v1
545	MOD1-EC6705	124	5386	5036	43022	ftp://ftp.ncbi.nlm.nih.gov/genomes/all/GCA/002/522/565/GCA_002522565.1_ASM252256v1
546	MOD1-EC5834	124	5325	5003	43020	ftp://ftp.ncbi.nlm.nih.gov/genomes/all/GCA/002/473/425/GCA_002473425.1_ASM247342v1
547	35_Esco_HA-NL	124	5332	4970	43033	ftp://ftp.ncbi.nlm.nih.gov/genomes/all/GCA/002/631/585/GCA_002631585.1_ASM263158v1
548	ABU 65	124	5497	4816	43046	ftp://ftp.ncbi.nlm.nih.gov/genomes/all/GCA/002/761/705/GCA_002761705.1_ASM276170v1
549	MOD1-EC6152	124	5102	4811	43024	ftp://ftp.ncbi.nlm.nih.gov/genomes/all/GCA/002/537/235/GCA_002537235.1_ASM253723v1
550	MOD1-EC6009	124	5086	4755	43024	ftp://ftp.ncbi.nlm.nih.gov/genomes/all/GCA/002/538/205/GCA_002538205.1_ASM253820v1
551	MOD1-EC6172	124	5032	4752	43024	ftp://ftp.ncbi.nlm.nih.gov/genomes/all/GCA/002/535/255/GCA_002535255.1_ASM253525v1
552	MOD1-EC6126	124	4994	4718	43024	ftp://ftp.ncbi.nlm.nih.gov/genomes/all/GCA/002/535/455/GCA_002535455.1_ASM253545v1
553	MOD1-EC6226	124	4940	4595	43025	ftp://ftp.ncbi.nlm.nih.gov/genomes/all/GCA/002/546/625/GCA_002546625.1_ASM254662v1
554	Ec-HUCA 6	125	5619	5249	43103	ftp://ftp.ncbi.nlm.nih.gov/genomes/all/GCA/002/855/695/GCA_002855695.1_ASM285569v1
555	MOD1-EC6483	125	5442	5080	43021	ftp://ftp.ncbi.nlm.nih.gov/genomes/all/GCA/002/512/085/GCA_002512085.1_ASM251208v1
556	OLC0969	125	5399	5032	43024	ftp://ftp.ncbi.nlm.nih.gov/genomes/all/GCA/002/531/455/GCA_002531455.1_ASM253145v1
557	EcPX6	125	5001	4724	43032	ftp://ftp.ncbi.nlm.nih.gov/genomes/all/GCA/002/631/035/GCA_002631035.1_ASM263103v1
558	MOD1-EC6347	125	4976	4684	43021	ftp://ftp.ncbi.nlm.nih.gov/genomes/all/GCA/002/511/215/GCA_002511215.1_ASM251121v1
559	8_Esco_CA-NL	126	5504	5115	43028	ftp://ftp.ncbi.nlm.nih.gov/genomes/all/GCA/002/573/155/GCA_002573155.1_ASM257315v1
560	NCCP15647	126	5467	5062	43062	ftp://ftp.ncbi.nlm.nih.gov/genomes/all/GCA/000/259/385/GCA_000259385.1_NCCP15647_1.0
561	MOD1-EC5956	126	5224	4883	43024	ftp://ftp.ncbi.nlm.nih.gov/genomes/all/GCA/002/539/085/GCA_002539085.1_ASM253908v1
562	MOD1-EC5059	126	5147	4817	43020	ftp://ftp.ncbi.nlm.nih.gov/genomes/all/GCA/002/475/305/GCA_002475305.1_ASM247530v1
563	MOD1-EC6708	126	5077	4679	43022	ftp://ftp.ncbi.nlm.nih.gov/genomes/all/GCA/002/522/515/GCA_002522515.1_ASM252251v1
564	MOD1-EC5868	126	4997	4652	43024	ftp://ftp.ncbi.nlm.nih.gov/genomes/all/GCA/002/545/775/GCA_002545775.1_ASM254577v1
565	FRIK920	127	6353	5734	43062	ftp://ftp.ncbi.nlm.nih.gov/genomes/all/GCA/000/302/715/GCA_000302715.1_ASM30271v1
566	E22	127	5977	5436	43054	ftp://ftp.ncbi.nlm.nih.gov/genomes/all/GCA/000/167/855/GCA_000167855.1_ASM16785v1
567	MOD1-EC6853	127	5523	5154	43021	ftp://ftp.ncbi.nlm.nih.gov/genomes/all/GCA/002/520/535/GCA_002520535.1_ASM252053v1
568	3431	127	5725	5018	43061	ftp://ftp.ncbi.nlm.nih.gov/genomes/all/GCA/000/184/765/GCA_000184765.2_ASM18476v2
569	MOD1-EC6694	127	5339	4972	43022	ftp://ftp.ncbi.nlm.nih.gov/genomes/all/GCA/002/521/595/GCA_002521595.1_ASM252159v1
570	KTE124	127	5368	4932	43062	ftp://ftp.ncbi.nlm.nih.gov/genomes/all/GCA/000/326/225/GCA_000326225.1_Esch_coli_KTE124_V1
571	KTE157	127	5350	4927	43063	ftp://ftp.ncbi.nlm.nih.gov/genomes/all/GCA/000/326/745/GCA_000326745.1_Esch_coli_KTE157_V1
572	MOD1-EC6346	127	4879	4595	43021	ftp://ftp.ncbi.nlm.nih.gov/genomes/all/GCA/002/514/085/GCA_002514085.1_ASM251408v1
573	MOD1-EC6637	127	5014	4577	43020	ftp://ftp.ncbi.nlm.nih.gov/genomes/all/GCA/002/485/075/GCA_002485075.1_ASM248507v1
574	Ec-HUCA 7	128	5568	5191	43103	ftp://ftp.ncbi.nlm.nih.gov/genomes/all/GCA/002/855/615/GCA_002855615.1_ASM285561v1
575	MOD1-EC6749	128	5261	4947	43022	ftp://ftp.ncbi.nlm.nih.gov/genomes/all/GCA/002/521/345/GCA_002521345.1_ASM252134v1
576	MOD1-EC5779	128	5169	4856	43021	ftp://ftp.ncbi.nlm.nih.gov/genomes/all/GCA/002/518/045/GCA_002518045.1_ASM251804v1
577	MOD1-EC5965	128	5101	4772	43025	ftp://ftp.ncbi.nlm.nih.gov/genomes/all/GCA/002/538/945/GCA_002538945.1_ASM253894v1
578	KCJK7806	128	5160	4737	43062	ftp://ftp.ncbi.nlm.nih.gov/genomes/all/GCA/002/795/045/GCA_002795045.1_ASM279504v1
579	MOD1-EC6621	128	5055	4695	43020	ftp://ftp.ncbi.nlm.nih.gov/genomes/all/GCA/002/485/345/GCA_002485345.1_ASM248534v1
580	MOD1-EC6927	128	4902	4627	43024	ftp://ftp.ncbi.nlm.nih.gov/genomes/all/GCA/002/519/665/GCA_002519665.1_ASM251966v1
581	MOD1-EC5781	128	4992	4606	43024	ftp://ftp.ncbi.nlm.nih.gov/genomes/all/GCA/002/549/565/GCA_002549565.1_ASM254956v1
582	MOD1-EC6770	128	4925	4549	43022	ftp://ftp.ncbi.nlm.nih.gov/genomes/all/GCA/002/521/955/GCA_002521955.1_ASM252195v1
583	SP-13	129	5474	5143	43114	ftp://ftp.ncbi.nlm.nih.gov/genomes/all/GCA/002/879/795/GCA_002879795.1_ASM287979v1
584	MOD1-EC5974	129	5261	4891	43025	ftp://ftp.ncbi.nlm.nih.gov/genomes/all/GCA/002/547/295/GCA_002547295.1_ASM254729v1
585	WCHEC66	129	5208	4888	43063	ftp://ftp.ncbi.nlm.nih.gov/genomes/all/GCA/002/165/045/GCA_002165045.1_ASM216504v1
586	7_Esco_CA-NL	129	5196	4868	43028	ftp://ftp.ncbi.nlm.nih.gov/genomes/all/GCA/002/573/125/GCA_002573125.1_ASM257312v1
587	MOD1-EC6747	129	5204	4837	43022	ftp://ftp.ncbi.nlm.nih.gov/genomes/all/GCA/002/521/365/GCA_002521365.1_ASM252136v1
588	MOD1-EC5998	129	5148	4811	43024	ftp://ftp.ncbi.nlm.nih.gov/genomes/all/GCA/002/538/415/GCA_002538415.1_ASM253841v1
589	MOD1-EC5283	129	5145	4791	43045	ftp://ftp.ncbi.nlm.nih.gov/genomes/all/GCA/002/744/515/GCA_002744515.1_ASM274451v1
590	MOD1-EC6790	129	4962	4633	43022	ftp://ftp.ncbi.nlm.nih.gov/genomes/all/GCA/002/521/765/GCA_002521765.1_ASM252176v1
591	MOD1-EC6685	129	4806	4472	43022	ftp://ftp.ncbi.nlm.nih.gov/genomes/all/GCA/002/522/865/GCA_002522865.1_ASM252286v1
592	MOD1-EC5882	130	5188	4864	43024	ftp://ftp.ncbi.nlm.nih.gov/genomes/all/GCA/002/547/615/GCA_002547615.1_ASM254761v1
593	MOD1-EC6268	130	5141	4824	43021	ftp://ftp.ncbi.nlm.nih.gov/genomes/all/GCA/002/512/855/GCA_002512855.1_ASM251285v1
594	MOD1-EC5900	130	5171	4821	43025	ftp://ftp.ncbi.nlm.nih.gov/genomes/all/GCA/002/547/375/GCA_002547375.1_ASM254737v1
595	MOD1-EC6143	130	5098	4810	43024	ftp://ftp.ncbi.nlm.nih.gov/genomes/all/GCA/002/535/355/GCA_002535355.1_ASM253535v1
596	MS 119-7	130	5327	4784	43054	ftp://ftp.ncbi.nlm.nih.gov/genomes/all/GCA/000/179/155/GCA_000179155.1_ASM17915v1
597	WCHEC7	130	5127	4748	43063	ftp://ftp.ncbi.nlm.nih.gov/genomes/all/GCA/002/164/985/GCA_002164985.1_ASM216498v1
598	JEONG-9567	130	5004	4695	43100	ftp://ftp.ncbi.nlm.nih.gov/genomes/all/GCA/002/849/135/GCA_002849135.1_ASM284913v1
599	MOD1-EC5827	130	4990	4606	43025	ftp://ftp.ncbi.nlm.nih.gov/genomes/all/GCA/002/548/895/GCA_002548895.1_ASM254889v1
600	MOD1-EC6397	130	4989	4574	43021	ftp://ftp.ncbi.nlm.nih.gov/genomes/all/GCA/002/512/345/GCA_002512345.1_ASM251234v1

## Sheet: S.cereviceae
	Strain	Link
1	YJM1078	ftp://ftp.ncbi.nlm.nih.gov/genomes/all/GCA/000/975/645/GCA_000975645.2_Sc_YJM1078_v1/GCA_000975645.2_Sc_YJM1078_v1_genomic.gbff.gz
2	YJM1083	ftp://ftp.ncbi.nlm.nih.gov/genomes/all/GCA/000/975/675/GCA_000975675.1_Sc_YJM1083_v1/GCA_000975675.1_Sc_YJM1083_v1_genomic.gbff.gz
3	YJM1129	ftp://ftp.ncbi.nlm.nih.gov/genomes/all/GCA/000/975/705/GCA_000975705.1_Sc_YJM1129_v1/GCA_000975705.1_Sc_YJM1129_v1_genomic.gbff.gz
4	YJM1133	ftp://ftp.ncbi.nlm.nih.gov/genomes/all/GCA/000/976/695/GCA_000976695.2_Sc_YJM1133_v1/GCA_000976695.2_Sc_YJM1133_v1_genomic.gbff.gz
5	YJM1190	ftp://ftp.ncbi.nlm.nih.gov/genomes/all/GCA/000/976/725/GCA_000976725.1_Sc_YJM1190_v1/GCA_000976725.1_Sc_YJM1190_v1_genomic.gbff.gz
6	YJM1199	ftp://ftp.ncbi.nlm.nih.gov/genomes/all/GCA/000/976/755/GCA_000976755.1_Sc_YJM1199_v1/GCA_000976755.1_Sc_YJM1199_v1_genomic.gbff.gz
7	YJM1202	ftp://ftp.ncbi.nlm.nih.gov/genomes/all/GCA/000/976/785/GCA_000976785.1_Sc_YJM1202_v1/GCA_000976785.1_Sc_YJM1202_v1_genomic.gbff.gz
8	YJM1208	ftp://ftp.ncbi.nlm.nih.gov/genomes/all/GCA/000/976/815/GCA_000976815.2_Sc_YJM1208_v1/GCA_000976815.2_Sc_YJM1208_v1_genomic.gbff.gz
9	YJM1242	ftp://ftp.ncbi.nlm.nih.gov/genomes/all/GCA/000/976/845/GCA_000976845.2_Sc_YJM1242_v1/GCA_000976845.2_Sc_YJM1242_v1_genomic.gbff.gz
10	YJM1244	ftp://ftp.ncbi.nlm.nih.gov/genomes/all/GCA/000/976/875/GCA_000976875.2_Sc_YJM1244_v1/GCA_000976875.2_Sc_YJM1244_v1_genomic.gbff.gz
11	YJM1248	ftp://ftp.ncbi.nlm.nih.gov/genomes/all/GCA/000/976/905/GCA_000976905.1_Sc_YJM1248_v1/GCA_000976905.1_Sc_YJM1248_v1_genomic.gbff.gz
12	YJM1250	ftp://ftp.ncbi.nlm.nih.gov/genomes/all/GCA/000/976/935/GCA_000976935.1_Sc_YJM1250_v1/GCA_000976935.1_Sc_YJM1250_v1_genomic.gbff.gz
13	YJM1252	ftp://ftp.ncbi.nlm.nih.gov/genomes/all/GCA/000/976/965/GCA_000976965.2_Sc_YJM1252_v1/GCA_000976965.2_Sc_YJM1252_v1_genomic.gbff.gz
14	YJM1273	ftp://ftp.ncbi.nlm.nih.gov/genomes/all/GCA/000/976/995/GCA_000976995.1_Sc_YJM1273_v1/GCA_000976995.1_Sc_YJM1273_v1_genomic.gbff.gz
15	YJM1304	ftp://ftp.ncbi.nlm.nih.gov/genomes/all/GCA/000/977/025/GCA_000977025.1_Sc_YJM1304_v1/GCA_000977025.1_Sc_YJM1304_v1_genomic.gbff.gz
16	YJM1307	ftp://ftp.ncbi.nlm.nih.gov/genomes/all/GCA/000/977/055/GCA_000977055.2_Sc_YJM1307_v1/GCA_000977055.2_Sc_YJM1307_v1_genomic.gbff.gz
17	YJM1311	ftp://ftp.ncbi.nlm.nih.gov/genomes/all/GCA/000/977/085/GCA_000977085.1_Sc_YJM1311_v1/GCA_000977085.1_Sc_YJM1311_v1_genomic.gbff.gz
18	YJM1326	ftp://ftp.ncbi.nlm.nih.gov/genomes/all/GCA/000/977/115/GCA_000977115.2_Sc_YJM1326_v1/GCA_000977115.2_Sc_YJM1326_v1_genomic.gbff.gz
19	YJM1332	ftp://ftp.ncbi.nlm.nih.gov/genomes/all/GCA/000/977/145/GCA_000977145.1_Sc_YJM1332_v1/GCA_000977145.1_Sc_YJM1332_v1_genomic.gbff.gz
20	YJM1336	ftp://ftp.ncbi.nlm.nih.gov/genomes/all/GCA/000/977/175/GCA_000977175.2_Sc_YJM1336_v1/GCA_000977175.2_Sc_YJM1336_v1_genomic.gbff.gz
21	YJM1338	ftp://ftp.ncbi.nlm.nih.gov/genomes/all/GCA/000/977/205/GCA_000977205.1_Sc_YJM1338_v1/GCA_000977205.1_Sc_YJM1338_v1_genomic.gbff.gz
22	YJM1341	ftp://ftp.ncbi.nlm.nih.gov/genomes/all/GCA/000/977/235/GCA_000977235.1_Sc_YJM1341_v1/GCA_000977235.1_Sc_YJM1341_v1_genomic.gbff.gz
23	YJM1342	ftp://ftp.ncbi.nlm.nih.gov/genomes/all/GCA/000/977/265/GCA_000977265.2_Sc_YJM1342_v1/GCA_000977265.2_Sc_YJM1342_v1_genomic.gbff.gz
24	YJM1355	ftp://ftp.ncbi.nlm.nih.gov/genomes/all/GCA/000/977/295/GCA_000977295.1_Sc_YJM1355_v1/GCA_000977295.1_Sc_YJM1355_v1_genomic.gbff.gz
25	YJM1356	ftp://ftp.ncbi.nlm.nih.gov/genomes/all/GCA/000/977/325/GCA_000977325.1_Sc_YJM1356_v1/GCA_000977325.1_Sc_YJM1356_v1_genomic.gbff.gz
26	YJM1381	ftp://ftp.ncbi.nlm.nih.gov/genomes/all/GCA/000/977/355/GCA_000977355.2_Sc_YJM1381_v1/GCA_000977355.2_Sc_YJM1381_v1_genomic.gbff.gz
27	YJM1383	ftp://ftp.ncbi.nlm.nih.gov/genomes/all/GCA/000/977/385/GCA_000977385.1_Sc_YJM1383_v1/GCA_000977385.1_Sc_YJM1383_v1_genomic.gbff.gz
28	YJM1385	ftp://ftp.ncbi.nlm.nih.gov/genomes/all/GCA/000/977/415/GCA_000977415.1_Sc_YJM1385_v1/GCA_000977415.1_Sc_YJM1385_v1_genomic.gbff.gz
29	YJM1386	ftp://ftp.ncbi.nlm.nih.gov/genomes/all/GCA/000/977/445/GCA_000977445.1_Sc_YJM1386_v1/GCA_000977445.1_Sc_YJM1386_v1_genomic.gbff.gz
30	YJM1387	ftp://ftp.ncbi.nlm.nih.gov/genomes/all/GCA/000/977/475/GCA_000977475.2_Sc_YJM1387_v1/GCA_000977475.2_Sc_YJM1387_v1_genomic.gbff.gz
31	YJM1388	ftp://ftp.ncbi.nlm.nih.gov/genomes/all/GCA/000/977/505/GCA_000977505.1_Sc_YJM1388_v1/GCA_000977505.1_Sc_YJM1388_v1_genomic.gbff.gz
32	YJM1389	ftp://ftp.ncbi.nlm.nih.gov/genomes/all/GCA/000/977/535/GCA_000977535.1_Sc_YJM1389_v1/GCA_000977535.1_Sc_YJM1389_v1_genomic.gbff.gz
33	YJM1399	ftp://ftp.ncbi.nlm.nih.gov/genomes/all/GCA/000/977/565/GCA_000977565.1_Sc_YJM1399_v1/GCA_000977565.1_Sc_YJM1399_v1_genomic.gbff.gz
34	YJM1400	ftp://ftp.ncbi.nlm.nih.gov/genomes/all/GCA/000/977/595/GCA_000977595.1_Sc_YJM1400_v1/GCA_000977595.1_Sc_YJM1400_v1_genomic.gbff.gz
35	YJM1401	ftp://ftp.ncbi.nlm.nih.gov/genomes/all/GCA/000/977/625/GCA_000977625.1_Sc_YJM1401_v1/GCA_000977625.1_Sc_YJM1401_v1_genomic.gbff.gz
36	YJM1402	ftp://ftp.ncbi.nlm.nih.gov/genomes/all/GCA/000/977/655/GCA_000977655.1_Sc_YJM1402_v1/GCA_000977655.1_Sc_YJM1402_v1_genomic.gbff.gz
37	YJM1415	ftp://ftp.ncbi.nlm.nih.gov/genomes/all/GCA/000/977/685/GCA_000977685.1_Sc_YJM1415_v1/GCA_000977685.1_Sc_YJM1415_v1_genomic.gbff.gz
38	YJM1417	ftp://ftp.ncbi.nlm.nih.gov/genomes/all/GCA/000/977/715/GCA_000977715.3_Sc_YJM1417_v1/GCA_000977715.3_Sc_YJM1417_v1_genomic.gbff.gz
39	YJM1418	ftp://ftp.ncbi.nlm.nih.gov/genomes/all/GCA/000/977/745/GCA_000977745.1_Sc_YJM1418_v1/GCA_000977745.1_Sc_YJM1418_v1_genomic.gbff.gz
40	YJM1419	ftp://ftp.ncbi.nlm.nih.gov/genomes/all/GCA/000/977/775/GCA_000977775.2_Sc_YJM1419_v1/GCA_000977775.2_Sc_YJM1419_v1_genomic.gbff.gz
41	YJM1433	ftp://ftp.ncbi.nlm.nih.gov/genomes/all/GCA/000/977/805/GCA_000977805.1_Sc_YJM1433_v1/GCA_000977805.1_Sc_YJM1433_v1_genomic.gbff.gz
42	YJM1434	ftp://ftp.ncbi.nlm.nih.gov/genomes/all/GCA/000/977/835/GCA_000977835.1_Sc_YJM1434_v1/GCA_000977835.1_Sc_YJM1434_v1_genomic.gbff.gz
43	YJM1439	ftp://ftp.ncbi.nlm.nih.gov/genomes/all/GCA/000/977/865/GCA_000977865.1_Sc_YJM1439_v1/GCA_000977865.1_Sc_YJM1439_v1_genomic.gbff.gz
44	YJM1443	ftp://ftp.ncbi.nlm.nih.gov/genomes/all/GCA/000/977/895/GCA_000977895.1_Sc_YJM1443_v1/GCA_000977895.1_Sc_YJM1443_v1_genomic.gbff.gz
45	YJM1444	ftp://ftp.ncbi.nlm.nih.gov/genomes/all/GCA/000/977/925/GCA_000977925.1_Sc_YJM1444_v1/GCA_000977925.1_Sc_YJM1444_v1_genomic.gbff.gz
46	YJM1447	ftp://ftp.ncbi.nlm.nih.gov/genomes/all/GCA/000/977/955/GCA_000977955.1_Sc_YJM1447_v1/GCA_000977955.1_Sc_YJM1447_v1_genomic.gbff.gz
47	YJM1450	ftp://ftp.ncbi.nlm.nih.gov/genomes/all/GCA/000/977/985/GCA_000977985.1_Sc_YJM1450_v1/GCA_000977985.1_Sc_YJM1450_v1_genomic.gbff.gz
48	YJM1460	ftp://ftp.ncbi.nlm.nih.gov/genomes/all/GCA/000/978/015/GCA_000978015.1_Sc_YJM1460_v1/GCA_000978015.1_Sc_YJM1460_v1_genomic.gbff.gz
49	YJM1463	ftp://ftp.ncbi.nlm.nih.gov/genomes/all/GCA/000/978/045/GCA_000978045.1_Sc_YJM1463_v1/GCA_000978045.1_Sc_YJM1463_v1_genomic.gbff.gz
50	YJM1477	ftp://ftp.ncbi.nlm.nih.gov/genomes/all/GCA/000/978/075/GCA_000978075.2_Sc_YJM1477_v1/GCA_000978075.2_Sc_YJM1477_v1_genomic.gbff.gz
51	YJM1478	ftp://ftp.ncbi.nlm.nih.gov/genomes/all/GCA/000/978/105/GCA_000978105.1_Sc_YJM1478_v1/GCA_000978105.1_Sc_YJM1478_v1_genomic.gbff.gz
52	YJM1479	ftp://ftp.ncbi.nlm.nih.gov/genomes/all/GCA/000/978/135/GCA_000978135.1_Sc_YJM1479_v1/GCA_000978135.1_Sc_YJM1479_v1_genomic.gbff.gz
53	YJM1526	ftp://ftp.ncbi.nlm.nih.gov/genomes/all/GCA/000/978/165/GCA_000978165.1_Sc_YJM1526_v1/GCA_000978165.1_Sc_YJM1526_v1_genomic.gbff.gz
54	YJM1527	ftp://ftp.ncbi.nlm.nih.gov/genomes/all/GCA/000/978/195/GCA_000978195.1_Sc_YJM1527_v1/GCA_000978195.1_Sc_YJM1527_v1_genomic.gbff.gz
55	YJM1549	ftp://ftp.ncbi.nlm.nih.gov/genomes/all/GCA/000/978/225/GCA_000978225.1_Sc_YJM1549_v1/GCA_000978225.1_Sc_YJM1549_v1_genomic.gbff.gz
56	YJM1573	ftp://ftp.ncbi.nlm.nih.gov/genomes/all/GCA/000/978/255/GCA_000978255.1_Sc_YJM1573_v1/GCA_000978255.1_Sc_YJM1573_v1_genomic.gbff.gz
57	YJM1574	ftp://ftp.ncbi.nlm.nih.gov/genomes/all/GCA/000/978/285/GCA_000978285.1_Sc_YJM1574_v1/GCA_000978285.1_Sc_YJM1574_v1_genomic.gbff.gz
58	YJM1592	ftp://ftp.ncbi.nlm.nih.gov/genomes/all/GCA/000/978/315/GCA_000978315.1_Sc_YJM1592_v1/GCA_000978315.1_Sc_YJM1592_v1_genomic.gbff.gz
59	YJM1615	ftp://ftp.ncbi.nlm.nih.gov/genomes/all/GCA/000/978/345/GCA_000978345.1_Sc_YJM1615_v1/GCA_000978345.1_Sc_YJM1615_v1_genomic.gbff.gz
60	YJM189	ftp://ftp.ncbi.nlm.nih.gov/genomes/all/GCA/000/975/735/GCA_000975735.3_Sc_YJM189_v1/GCA_000975735.3_Sc_YJM189_v1_genomic.gbff.gz
61	YJM193	ftp://ftp.ncbi.nlm.nih.gov/genomes/all/GCA/000/975/765/GCA_000975765.1_Sc_YJM193_v1/GCA_000975765.1_Sc_YJM193_v1_genomic.gbff.gz
62	YJM195	ftp://ftp.ncbi.nlm.nih.gov/genomes/all/GCA/000/975/585/GCA_000975585.1_Sc_YJM195_v1/GCA_000975585.1_Sc_YJM195_v1_genomic.gbff.gz
63	YJM244	ftp://ftp.ncbi.nlm.nih.gov/genomes/all/GCA/000/975/615/GCA_000975615.1_Sc_YJM244_v1/GCA_000975615.1_Sc_YJM244_v1_genomic.gbff.gz
64	YJM248	ftp://ftp.ncbi.nlm.nih.gov/genomes/all/GCA/000/975/795/GCA_000975795.1_Sc_YJM248_v1/GCA_000975795.1_Sc_YJM248_v1_genomic.gbff.gz
65	YJM270	ftp://ftp.ncbi.nlm.nih.gov/genomes/all/GCA/000/975/825/GCA_000975825.1_Sc_YJM270_v1/GCA_000975825.1_Sc_YJM270_v1_genomic.gbff.gz
66	YJM271	ftp://ftp.ncbi.nlm.nih.gov/genomes/all/GCA/000/975/855/GCA_000975855.2_Sc_YJM271_v1/GCA_000975855.2_Sc_YJM271_v1_genomic.gbff.gz
67	YJM320	ftp://ftp.ncbi.nlm.nih.gov/genomes/all/GCA/000/975/885/GCA_000975885.1_Sc_YJM320_v1/GCA_000975885.1_Sc_YJM320_v1_genomic.gbff.gz
68	YJM326	ftp://ftp.ncbi.nlm.nih.gov/genomes/all/GCA/000/975/915/GCA_000975915.1_Sc_YJM326_v1/GCA_000975915.1_Sc_YJM326_v1_genomic.gbff.gz
69	YJM428	ftp://ftp.ncbi.nlm.nih.gov/genomes/all/GCA/000/975/945/GCA_000975945.1_Sc_YJM428_v1/GCA_000975945.1_Sc_YJM428_v1_genomic.gbff.gz
70	YJM450	ftp://ftp.ncbi.nlm.nih.gov/genomes/all/GCA/000/975/975/GCA_000975975.2_Sc_YJM450_v1/GCA_000975975.2_Sc_YJM450_v1_genomic.gbff.gz
71	YJM451	ftp://ftp.ncbi.nlm.nih.gov/genomes/all/GCA/000/976/005/GCA_000976005.1_Sc_YJM451_v1/GCA_000976005.1_Sc_YJM451_v1_genomic.gbff.gz
72	YJM453	ftp://ftp.ncbi.nlm.nih.gov/genomes/all/GCA/000/976/035/GCA_000976035.1_Sc_YJM453_v1/GCA_000976035.1_Sc_YJM453_v1_genomic.gbff.gz
73	YJM456	ftp://ftp.ncbi.nlm.nih.gov/genomes/all/GCA/000/976/065/GCA_000976065.1_Sc_YJM456_v1/GCA_000976065.1_Sc_YJM456_v1_genomic.gbff.gz
74	YJM470	ftp://ftp.ncbi.nlm.nih.gov/genomes/all/GCA/000/976/095/GCA_000976095.1_Sc_YJM470_v1/GCA_000976095.1_Sc_YJM470_v1_genomic.gbff.gz
75	YJM541	ftp://ftp.ncbi.nlm.nih.gov/genomes/all/GCA/000/976/125/GCA_000976125.1_Sc_YJM541_v1/GCA_000976125.1_Sc_YJM541_v1_genomic.gbff.gz
76	YJM554	ftp://ftp.ncbi.nlm.nih.gov/genomes/all/GCA/000/976/155/GCA_000976155.3_Sc_YJM554_v1/GCA_000976155.3_Sc_YJM554_v1_genomic.gbff.gz
77	YJM555	ftp://ftp.ncbi.nlm.nih.gov/genomes/all/GCA/000/976/185/GCA_000976185.1_Sc_YJM555_v1/GCA_000976185.1_Sc_YJM555_v1_genomic.gbff.gz
78	YJM627	ftp://ftp.ncbi.nlm.nih.gov/genomes/all/GCA/000/976/215/GCA_000976215.1_Sc_YJM627_v1/GCA_000976215.1_Sc_YJM627_v1_genomic.gbff.gz
79	YJM681	ftp://ftp.ncbi.nlm.nih.gov/genomes/all/GCA/000/976/245/GCA_000976245.1_Sc_YJM681_v1/GCA_000976245.1_Sc_YJM681_v1_genomic.gbff.gz
80	YJM682	ftp://ftp.ncbi.nlm.nih.gov/genomes/all/GCA/000/976/275/GCA_000976275.3_Sc_YJM682_v1/GCA_000976275.3_Sc_YJM682_v1_genomic.gbff.gz
81	YJM683	ftp://ftp.ncbi.nlm.nih.gov/genomes/all/GCA/000/976/305/GCA_000976305.1_Sc_YJM683_v1/GCA_000976305.1_Sc_YJM683_v1_genomic.gbff.gz
82	YJM689	ftp://ftp.ncbi.nlm.nih.gov/genomes/all/GCA/000/976/335/GCA_000976335.1_Sc_YJM689_v1/GCA_000976335.1_Sc_YJM689_v1_genomic.gbff.gz
83	YJM693	ftp://ftp.ncbi.nlm.nih.gov/genomes/all/GCA/000/976/365/GCA_000976365.1_Sc_YJM693_v1/GCA_000976365.1_Sc_YJM693_v1_genomic.gbff.gz
84	YJM969	ftp://ftp.ncbi.nlm.nih.gov/genomes/all/GCA/000/976/395/GCA_000976395.1_Sc_YJM969_v1/GCA_000976395.1_Sc_YJM969_v1_genomic.gbff.gz
85	YJM972	ftp://ftp.ncbi.nlm.nih.gov/genomes/all/GCA/000/976/425/GCA_000976425.1_Sc_YJM972_v1/GCA_000976425.1_Sc_YJM972_v1_genomic.gbff.gz
86	YJM975	ftp://ftp.ncbi.nlm.nih.gov/genomes/all/GCA/000/976/455/GCA_000976455.2_Sc_YJM975_v1/GCA_000976455.2_Sc_YJM975_v1_genomic.gbff.gz
87	YJM978	ftp://ftp.ncbi.nlm.nih.gov/genomes/all/GCA/000/976/485/GCA_000976485.1_Sc_YJM978_v1/GCA_000976485.1_Sc_YJM978_v1_genomic.gbff.gz
88	YJM981	ftp://ftp.ncbi.nlm.nih.gov/genomes/all/GCA/000/976/515/GCA_000976515.1_Sc_YJM981_v1/GCA_000976515.1_Sc_YJM981_v1_genomic.gbff.gz
89	YJM984	ftp://ftp.ncbi.nlm.nih.gov/genomes/all/GCA/000/976/545/GCA_000976545.1_Sc_YJM984_v1/GCA_000976545.1_Sc_YJM984_v1_genomic.gbff.gz
90	YJM987	ftp://ftp.ncbi.nlm.nih.gov/genomes/all/GCA/000/976/575/GCA_000976575.3_Sc_YJM987_v1/GCA_000976575.3_Sc_YJM987_v1_genomic.gbff.gz
91	YJM990	ftp://ftp.ncbi.nlm.nih.gov/genomes/all/GCA/000/976/605/GCA_000976605.2_Sc_YJM990_v1/GCA_000976605.2_Sc_YJM990_v1_genomic.gbff.gz
92	YJM993	ftp://ftp.ncbi.nlm.nih.gov/genomes/all/GCA/000/662/435/GCA_000662435.1_Sc_YJM993_v1/GCA_000662435.1_Sc_YJM993_v1_genomic.gbff.gz
93	YJM996	ftp://ftp.ncbi.nlm.nih.gov/genomes/all/GCA/000/976/665/GCA_000976665.1_Sc_YJM996_v1/GCA_000976665.1_Sc_YJM996_v1_genomic.gbff.gz

## Sheet: A.thaliana
Strain	Location	AIMS_Stock_Centre number	https://archive.is/IpDmU#selection-483.0-483.4
Bur-0	Ireland	CS6643
Can-0	Canary	CS6660
Ct-1	Italy	CS6674
Edi-0	Scotland	CS6688
Hi-0	Netherlands	CS6736
Kn-0	Lithuania	CS6762
Ler-0	Poland	CS20
Mt-0	Libya	CS1380
No-0	Germany	CS6805
Oy-0	Norway	CS6824
Po-0	Germany	CS6839
Rsch-4	Russia	CS6850
Sf-2	Spain	CS6857
Tsu-0	Japan	CS6874
Wil-2	Russia	CS6889
Ws-0	Russia	CS6891
Wu-0	Germany	CS6897
Zu-0	Germany	CS6902
